# Supplementary material for: Widespread RNA binding by chromatin-associated proteins
Source: Genome Biol. 2016 Feb 16;17:28. doi: 10.1186/s13059-016-0878-3 (PMC4756407; doi:10.1186/s13059-016-0878-3)
Supplement: Additional file 2: Table S1. — Protein antibodies. (XLSX 46 kb) [file 13059_2016_878_MOESM2_ESM.xlsx]

## Sheet: Sheet1
protein	isolated protein?	isolated RNA?	antbody vendor and cat# ad lot#
acetyl(Lys1535)-cbp	n	N/A	Cell Signaling,4771S,3
adar	y	y	Sigma,HPA003890,HPA003890
cbp	y	y	Cell Signaling,7389S,1
cbx3	y	y	Millipore,05-690,2154181
chd1	y	y	Cell Signaling,4351S,1
chd4	y	y	Abcam,ab70469,GR104037-5
chd7	y	y	Bethyl,A301-223A,A301-223A-1
ctcf	y	y	Cell Signaling,3418S,1
dnmt1	y	y	Abcam,ab13537,GR118996-2
dnmt3b	n	N/A	Abcam,ab13604,GR139139-3
eif4e	n	N/A	Cell Signaling,2067S,5
ezh2	y	y	Abcam,ab3748,GR154179-1
hdac1	y	y	Cell Signaling,5356S,3
hdac2	n	N/A	Cell Signaling,2545S,1
hdlbp	n	N/A	Santa Cruz,sc-271523,H1210
hnrnph	y	y	Bethyl,A300-511A,A300-511A-2
hnrnpu	y	y	Abcam,ab20666,GR119286-1
hur	y	y	Santa Cruz,sc-5483,A0814
imp1	y	y	Cell Signaling,8482S,1
lsd1	y	y	Abcam,ab17721,GR137609-1
mecp2	n	N/A	Cell Signaling,3456S,--
ncor	n	N/A	Abcam,ab24552,--
nup98	y	y	Cell Signaling,2598S,2
pabp	y	y	Abcam,ab21060,GR131807-1
pcaf	y	y	Cell Signaling,3378S,1
phospho(Ser83)-cbx3	y	y	Cell Signaling,2600S,2
phf8	y	y	Abcam,ab36068,GR109041-1
rbbp5	y	y	Bethyl,A300-109A,A300-109A-2
setd2	n	N/A	Sigma,HPA042451-100UL,B91845
sirt1	y	n	Cell Signaling,8469S,1
sirt6	n	N/A	Abcam,ab62739,GR135022-2
spt16	n	N/A	Cell Signaling,12191,1
stag2	y	n	Cell Signaling,5882S,1
suz12	y	y	Cell Signaling,3737S,3
tet1	n	N/A	Active Motif,61443,16513001
tet2	n	N/A	Active Motif,61389,9913002
tet3	n	N/A	Fisher Scientific,PA531860,OK17897028
wdr5	y	y	Bethyl,A302-429A,A302-429A-1
