# Supplementary material for: Widespread RNA binding by chromatin-associated proteins
Source: Genome Biol. 2016 Feb 16;17:28. doi: 10.1186/s13059-016-0878-3 (PMC4756407; doi:10.1186/s13059-016-0878-3)
Supplement: Additional file 3: Table S2 — Gene clusters’ functional annotations. (XLSX 1364 kb) [file 13059_2016_878_MOESM3_ESM.xlsx]

## Sheet: clusters.txt
clus1	clus2	clus3	clus4	clus5	clus6	clus7	clus8	clus9	clus10
ENSG00000000419	ENSG00000000457	ENSG00000000460	ENSG00000001036	ENSG00000001084	ENSG00000001497	ENSG00000002330	ENSG00000003987	ENSG00000004776	ENSG00000008988
ENSG00000004059	ENSG00000002549	ENSG00000000971	ENSG00000001630	ENSG00000001167	ENSG00000002016	ENSG00000004779	ENSG00000009724	ENSG00000005471	ENSG00000011052
ENSG00000005194	ENSG00000002834	ENSG00000001629	ENSG00000003249	ENSG00000001461	ENSG00000002822	ENSG00000005022	ENSG00000020577	ENSG00000005486	ENSG00000034510
ENSG00000005448	ENSG00000003056	ENSG00000001631	ENSG00000004142	ENSG00000002919	ENSG00000004534	ENSG00000005075	ENSG00000046653	ENSG00000005955	ENSG00000062582
ENSG00000006015	ENSG00000003147	ENSG00000003393	ENSG00000005249	ENSG00000004399	ENSG00000004777	ENSG00000006042	ENSG00000047662	ENSG00000006756	ENSG00000063177
ENSG00000007080	ENSG00000003400	ENSG00000003402	ENSG00000005893	ENSG00000005100	ENSG00000004838	ENSG00000006606	ENSG00000059377	ENSG00000007001	ENSG00000070756
ENSG00000007264	ENSG00000003436	ENSG00000003756	ENSG00000006007	ENSG00000005889	ENSG00000005007	ENSG00000006757	ENSG00000077092	ENSG00000008323	ENSG00000071082
ENSG00000007376	ENSG00000003509	ENSG00000004766	ENSG00000006451	ENSG00000006194	ENSG00000005206	ENSG00000007255	ENSG00000078328	ENSG00000010610	ENSG00000083845
ENSG00000007520	ENSG00000004455	ENSG00000005156	ENSG00000006625	ENSG00000006831	ENSG00000005238	ENSG00000008324	ENSG00000079435	ENSG00000010704	ENSG00000087086
ENSG00000011009	ENSG00000004487	ENSG00000005483	ENSG00000008282	ENSG00000007944	ENSG00000005339	ENSG00000008394	ENSG00000081059	ENSG00000011590	ENSG00000089157
ENSG00000012061	ENSG00000004700	ENSG00000005700	ENSG00000009844	ENSG00000008083	ENSG00000005379	ENSG00000011600	ENSG00000081665	ENSG00000012124	ENSG00000099795
ENSG00000013275	ENSG00000004864	ENSG00000005801	ENSG00000010270	ENSG00000008256	ENSG00000005961	ENSG00000014641	ENSG00000087303	ENSG00000013288	ENSG00000100097
ENSG00000013306	ENSG00000004866	ENSG00000005810	ENSG00000011638	ENSG00000008300	ENSG00000006025	ENSG00000015475	ENSG00000088053	ENSG00000015153	ENSG00000101439
ENSG00000017483	ENSG00000004897	ENSG00000006114	ENSG00000012174	ENSG00000008513	ENSG00000006282	ENSG00000023572	ENSG00000088448	ENSG00000015285	ENSG00000102265
ENSG00000023191	ENSG00000005020	ENSG00000006459	ENSG00000012963	ENSG00000008853	ENSG00000007314	ENSG00000024862	ENSG00000091844	ENSG00000015479	ENSG00000103363
ENSG00000025770	ENSG00000005175	ENSG00000006576	ENSG00000014824	ENSG00000010810	ENSG00000007384	ENSG00000034713	ENSG00000091879	ENSG00000015532	ENSG00000105193
ENSG00000027001	ENSG00000005189	ENSG00000006715	ENSG00000014919	ENSG00000010818	ENSG00000007392	ENSG00000037241	ENSG00000095066	ENSG00000017427	ENSG00000105258
ENSG00000027869	ENSG00000005302	ENSG00000007202	ENSG00000021355	ENSG00000011114	ENSG00000007516	ENSG00000041357	ENSG00000099338	ENSG00000018280	ENSG00000105372
ENSG00000030110	ENSG00000005436	ENSG00000008277	ENSG00000021574	ENSG00000012232	ENSG00000007541	ENSG00000042753	ENSG00000099937	ENSG00000018510	ENSG00000105640
ENSG00000030582	ENSG00000005469	ENSG00000008294	ENSG00000023697	ENSG00000015676	ENSG00000007545	ENSG00000051523	ENSG00000100003	ENSG00000018610	ENSG00000106211
ENSG00000031698	ENSG00000005884	ENSG00000008869	ENSG00000023734	ENSG00000016391	ENSG00000007923	ENSG00000051620	ENSG00000101916	ENSG00000019995	ENSG00000106399
ENSG00000032389	ENSG00000006125	ENSG00000009335	ENSG00000023909	ENSG00000017797	ENSG00000008128	ENSG00000053371	ENSG00000102575	ENSG00000021300	ENSG00000108107
ENSG00000036448	ENSG00000006453	ENSG00000009413	ENSG00000025772	ENSG00000022567	ENSG00000008130	ENSG00000060762	ENSG00000103067	ENSG00000023318	ENSG00000108298
ENSG00000042286	ENSG00000006468	ENSG00000009694	ENSG00000026025	ENSG00000023902	ENSG00000008382	ENSG00000063241	ENSG00000103489	ENSG00000025708	ENSG00000109390
ENSG00000042493	ENSG00000006634	ENSG00000009954	ENSG00000028839	ENSG00000026559	ENSG00000008710	ENSG00000065518	ENSG00000105270	ENSG00000028277	ENSG00000109475
ENSG00000047249	ENSG00000006638	ENSG00000010244	ENSG00000029364	ENSG00000027075	ENSG00000008838	ENSG00000066379	ENSG00000106484	ENSG00000037965	ENSG00000110700
ENSG00000047579	ENSG00000006652	ENSG00000011021	ENSG00000035141	ENSG00000027847	ENSG00000009830	ENSG00000067560	ENSG00000106809	ENSG00000047346	ENSG00000111640
ENSG00000048162	ENSG00000006695	ENSG00000011258	ENSG00000038210	ENSG00000028137	ENSG00000009950	ENSG00000068985	ENSG00000106819	ENSG00000049283	ENSG00000111775
ENSG00000049541	ENSG00000006704	ENSG00000011275	ENSG00000038274	ENSG00000034053	ENSG00000010310	ENSG00000069482	ENSG00000106823	ENSG00000049449	ENSG00000112306
ENSG00000051180	ENSG00000006712	ENSG00000011405	ENSG00000041353	ENSG00000034152	ENSG00000010322	ENSG00000069849	ENSG00000109163	ENSG00000049768	ENSG00000112695
ENSG00000052344	ENSG00000006747	ENSG00000011426	ENSG00000046774	ENSG00000035499	ENSG00000010379	ENSG00000071553	ENSG00000115934	ENSG00000050344	ENSG00000114391
ENSG00000053501	ENSG00000007047	ENSG00000011454	ENSG00000047597	ENSG00000036549	ENSG00000010671	ENSG00000072506	ENSG00000115935	ENSG00000050426	ENSG00000114942
ENSG00000054116	ENSG00000007129	ENSG00000011566	ENSG00000047644	ENSG00000037637	ENSG00000011028	ENSG00000074842	ENSG00000116885	ENSG00000053254	ENSG00000115268
ENSG00000054148	ENSG00000007168	ENSG00000012048	ENSG00000048392	ENSG00000038532	ENSG00000011132	ENSG00000075142	ENSG00000117281	ENSG00000054983	ENSG00000118181
ENSG00000055950	ENSG00000007341	ENSG00000012983	ENSG00000048544	ENSG00000040608	ENSG00000011143	ENSG00000075188	ENSG00000118849	ENSG00000055332	ENSG00000119655
ENSG00000056050	ENSG00000007372	ENSG00000013375	ENSG00000049167	ENSG00000040633	ENSG00000011243	ENSG00000075415	ENSG00000120215	ENSG00000057294	ENSG00000121410
ENSG00000063180	ENSG00000007402	ENSG00000013503	ENSG00000049245	ENSG00000043143	ENSG00000011422	ENSG00000076662	ENSG00000121310	ENSG00000063015	ENSG00000122026
ENSG00000063245	ENSG00000008086	ENSG00000018189	ENSG00000049246	ENSG00000043355	ENSG00000012171	ENSG00000077152	ENSG00000121769	ENSG00000063660	ENSG00000123179
ENSG00000064199	ENSG00000008405	ENSG00000020922	ENSG00000049247	ENSG00000048140	ENSG00000012211	ENSG00000079462	ENSG00000123500	ENSG00000065534	ENSG00000124614
ENSG00000064490	ENSG00000008441	ENSG00000021776	ENSG00000050393	ENSG00000049239	ENSG00000012779	ENSG00000082515	ENSG00000124701	ENSG00000065621	ENSG00000125652
ENSG00000065054	ENSG00000008517	ENSG00000022556	ENSG00000051596	ENSG00000049618	ENSG00000012822	ENSG00000083457	ENSG00000124788	ENSG00000066654	ENSG00000125691
ENSG00000065154	ENSG00000008952	ENSG00000023287	ENSG00000052723	ENSG00000049656	ENSG00000013441	ENSG00000084207	ENSG00000124813	ENSG00000068489	ENSG00000125743
ENSG00000065268	ENSG00000009307	ENSG00000023516	ENSG00000055211	ENSG00000050820	ENSG00000013573	ENSG00000084623	ENSG00000125245	ENSG00000068615	ENSG00000125995
ENSG00000066322	ENSG00000009780	ENSG00000024048	ENSG00000056661	ENSG00000052850	ENSG00000013810	ENSG00000085871	ENSG00000125538	ENSG00000068878	ENSG00000126267
ENSG00000066336	ENSG00000010072	ENSG00000025293	ENSG00000057608	ENSG00000053770	ENSG00000014138	ENSG00000086506	ENSG00000125675	ENSG00000069399	ENSG00000127184
ENSG00000067225	ENSG00000010219	ENSG00000029363	ENSG00000057663	ENSG00000054793	ENSG00000014164	ENSG00000087302	ENSG00000126860	ENSG00000069667	ENSG00000127540
ENSG00000067836	ENSG00000010292	ENSG00000029534	ENSG00000057757	ENSG00000055118	ENSG00000014216	ENSG00000088727	ENSG00000127325	ENSG00000069696	ENSG00000128185
ENSG00000068028	ENSG00000010318	ENSG00000030066	ENSG00000058799	ENSG00000058673	ENSG00000014914	ENSG00000088986	ENSG00000127366	ENSG00000070031	ENSG00000129562
ENSG00000068079	ENSG00000010539	ENSG00000031003	ENSG00000058804	ENSG00000060069	ENSG00000015133	ENSG00000089009	ENSG00000128567	ENSG00000070087	ENSG00000130208
ENSG00000068120	ENSG00000010803	ENSG00000032219	ENSG00000060138	ENSG00000060140	ENSG00000017621	ENSG00000089063	ENSG00000131378	ENSG00000070366	ENSG00000130255
ENSG00000068394	ENSG00000011198	ENSG00000032742	ENSG00000060982	ENSG00000060491	ENSG00000019144	ENSG00000089220	ENSG00000131730	ENSG00000071246	ENSG00000130656
ENSG00000068438	ENSG00000011260	ENSG00000033030	ENSG00000061794	ENSG00000060642	ENSG00000020129	ENSG00000089289	ENSG00000132855	ENSG00000072315	ENSG00000131469
ENSG00000068903	ENSG00000011304	ENSG00000033178	ENSG00000062485	ENSG00000062194	ENSG00000021762	ENSG00000089327	ENSG00000133316	ENSG00000072832	ENSG00000132432
ENSG00000070423	ENSG00000011332	ENSG00000033627	ENSG00000063046	ENSG00000062282	ENSG00000022976	ENSG00000090013	ENSG00000133742	ENSG00000072952	ENSG00000133112
ENSG00000070495	ENSG00000011376	ENSG00000033800	ENSG00000064652	ENSG00000062650	ENSG00000023892	ENSG00000090263	ENSG00000135423	ENSG00000073060	ENSG00000134419
ENSG00000070669	ENSG00000011485	ENSG00000033867	ENSG00000064666	ENSG00000063587	ENSG00000025434	ENSG00000090266	ENSG00000135437	ENSG00000073711	ENSG00000134825
ENSG00000070761	ENSG00000011677	ENSG00000034677	ENSG00000064726	ENSG00000065060	ENSG00000026036	ENSG00000091164	ENSG00000136040	ENSG00000074695	ENSG00000135390
ENSG00000071127	ENSG00000013374	ENSG00000035681	ENSG00000064995	ENSG00000065308	ENSG00000026652	ENSG00000092010	ENSG00000137558	ENSG00000075073	ENSG00000136810
ENSG00000071889	ENSG00000014123	ENSG00000035928	ENSG00000065427	ENSG00000065457	ENSG00000026950	ENSG00000092841	ENSG00000137869	ENSG00000076067	ENSG00000136942
ENSG00000072958	ENSG00000015171	ENSG00000038219	ENSG00000065615	ENSG00000065491	ENSG00000028310	ENSG00000096080	ENSG00000138079	ENSG00000076826	ENSG00000137154
ENSG00000073111	ENSG00000017260	ENSG00000038382	ENSG00000065833	ENSG00000065526	ENSG00000033100	ENSG00000096092	ENSG00000138735	ENSG00000077080	ENSG00000137720
ENSG00000073536	ENSG00000018699	ENSG00000038945	ENSG00000065978	ENSG00000065559	ENSG00000035664	ENSG00000097021	ENSG00000139209	ENSG00000077327	ENSG00000137818
ENSG00000074071	ENSG00000019102	ENSG00000039123	ENSG00000066027	ENSG00000065809	ENSG00000037474	ENSG00000099330	ENSG00000139626	ENSG00000077616	ENSG00000138326
ENSG00000074800	ENSG00000019485	ENSG00000039319	ENSG00000066044	ENSG00000065882	ENSG00000037757	ENSG00000099341	ENSG00000139679	ENSG00000078053	ENSG00000139239
ENSG00000075336	ENSG00000020256	ENSG00000040199	ENSG00000066583	ENSG00000065970	ENSG00000038358	ENSG00000099385	ENSG00000139908	ENSG00000078900	ENSG00000140988
ENSG00000075618	ENSG00000020426	ENSG00000040341	ENSG00000066855	ENSG00000066230	ENSG00000039650	ENSG00000099399	ENSG00000140398	ENSG00000079385	ENSG00000142534
ENSG00000076003	ENSG00000021461	ENSG00000040933	ENSG00000067064	ENSG00000066455	ENSG00000040531	ENSG00000099624	ENSG00000140749	ENSG00000079841	ENSG00000142541
ENSG00000076043	ENSG00000021645	ENSG00000041515	ENSG00000067167	ENSG00000066697	ENSG00000041880	ENSG00000099977	ENSG00000140836	ENSG00000080200	ENSG00000142676
ENSG00000076248	ENSG00000021826	ENSG00000042429	ENSG00000067704	ENSG00000067182	ENSG00000042062	ENSG00000100075	ENSG00000141579	ENSG00000081026	ENSG00000142937
ENSG00000077312	ENSG00000023041	ENSG00000043462	ENSG00000067955	ENSG00000067221	ENSG00000042445	ENSG00000100138	ENSG00000143199	ENSG00000081052	ENSG00000143162
ENSG00000078668	ENSG00000023228	ENSG00000046604	ENSG00000068697	ENSG00000068001	ENSG00000044090	ENSG00000100142	ENSG00000144445	ENSG00000081760	ENSG00000143947
ENSG00000078808	ENSG00000023608	ENSG00000046651	ENSG00000069345	ENSG00000068137	ENSG00000044446	ENSG00000100209	ENSG00000145075	ENSG00000081870	ENSG00000144713
ENSG00000079393	ENSG00000024526	ENSG00000047188	ENSG00000069509	ENSG00000068354	ENSG00000049089	ENSG00000100300	ENSG00000145087	ENSG00000081923	ENSG00000145425
ENSG00000079459	ENSG00000025156	ENSG00000047315	ENSG00000070190	ENSG00000068912	ENSG00000049769	ENSG00000100319	ENSG00000145416	ENSG00000086570	ENSG00000145592
ENSG00000081721	ENSG00000025796	ENSG00000047410	ENSG00000070367	ENSG00000069011	ENSG00000051009	ENSG00000100348	ENSG00000145757	ENSG00000086730	ENSG00000146066
ENSG00000083807	ENSG00000025800	ENSG00000047578	ENSG00000070501	ENSG00000069956	ENSG00000052749	ENSG00000100387	ENSG00000145965	ENSG00000087448	ENSG00000146677
ENSG00000084072	ENSG00000026103	ENSG00000048405	ENSG00000070540	ENSG00000070182	ENSG00000054690	ENSG00000100528	ENSG00000145975	ENSG00000088035	ENSG00000147123
ENSG00000085662	ENSG00000027697	ENSG00000048471	ENSG00000070731	ENSG00000070388	ENSG00000054967	ENSG00000100567	ENSG00000146006	ENSG00000088888	ENSG00000147403
ENSG00000086061	ENSG00000028203	ENSG00000048649	ENSG00000070770	ENSG00000070404	ENSG00000058453	ENSG00000100575	ENSG00000146197	ENSG00000089486	ENSG00000147604
ENSG00000086065	ENSG00000029153	ENSG00000048707	ENSG00000070831	ENSG00000070413	ENSG00000058600	ENSG00000100804	ENSG00000147255	ENSG00000089723	ENSG00000148303
ENSG00000086504	ENSG00000029639	ENSG00000048991	ENSG00000071994	ENSG00000070614	ENSG00000059122	ENSG00000100865	ENSG00000147535	ENSG00000090339	ENSG00000149273
ENSG00000087077	ENSG00000029725	ENSG00000049192	ENSG00000072062	ENSG00000071051	ENSG00000059145	ENSG00000100902	ENSG00000149609	ENSG00000090863	ENSG00000149806
ENSG00000087088	ENSG00000029993	ENSG00000051341	ENSG00000072401	ENSG00000071054	ENSG00000061273	ENSG00000101084	ENSG00000152076	ENSG00000091106	ENSG00000151366
ENSG00000087191	ENSG00000031823	ENSG00000051382	ENSG00000073905	ENSG00000071575	ENSG00000061656	ENSG00000101182	ENSG00000152926	ENSG00000091262	ENSG00000154723
ENSG00000088356	ENSG00000033050	ENSG00000051825	ENSG00000074201	ENSG00000071626	ENSG00000062524	ENSG00000101220	ENSG00000153802	ENSG00000091656	ENSG00000156411
ENSG00000088833	ENSG00000034063	ENSG00000052126	ENSG00000074319	ENSG00000071655	ENSG00000063169	ENSG00000101255	ENSG00000153814	ENSG00000092964	ENSG00000156482
ENSG00000088992	ENSG00000035687	ENSG00000052841	ENSG00000074696	ENSG00000072071	ENSG00000063244	ENSG00000102007	ENSG00000153822	ENSG00000099139	ENSG00000156508
ENSG00000089248	ENSG00000036054	ENSG00000053524	ENSG00000075624	ENSG00000072803	ENSG00000064687	ENSG00000102760	ENSG00000154175	ENSG00000099834	ENSG00000161016
ENSG00000089597	ENSG00000036257	ENSG00000053900	ENSG00000075785	ENSG00000073849	ENSG00000064932	ENSG00000103121	ENSG00000155657	ENSG00000099866	ENSG00000161970
ENSG00000090238	ENSG00000037280	ENSG00000054267	ENSG00000076770	ENSG00000075035	ENSG00000064961	ENSG00000103490	ENSG00000155659	ENSG00000099910	ENSG00000162244
ENSG00000090273	ENSG00000038002	ENSG00000054282	ENSG00000077549	ENSG00000075240	ENSG00000065357	ENSG00000103811	ENSG00000157110	ENSG00000100162	ENSG00000162511
ENSG00000090316	ENSG00000040275	ENSG00000054523	ENSG00000077713	ENSG00000075340	ENSG00000065802	ENSG00000104147	ENSG00000157483	ENSG00000100181	ENSG00000163170
ENSG00000090971	ENSG00000041802	ENSG00000055609	ENSG00000077721	ENSG00000075426	ENSG00000066135	ENSG00000104904	ENSG00000157890	ENSG00000100228	ENSG00000163191
ENSG00000091483	ENSG00000041982	ENSG00000055917	ENSG00000078081	ENSG00000076513	ENSG00000066651	ENSG00000104979	ENSG00000159496	ENSG00000100307	ENSG00000163216
ENSG00000091640	ENSG00000042088	ENSG00000056586	ENSG00000078140	ENSG00000076604	ENSG00000067191	ENSG00000105011	ENSG00000162552	ENSG00000100342	ENSG00000163463
ENSG00000092036	ENSG00000042317	ENSG00000057019	ENSG00000078304	ENSG00000077238	ENSG00000067365	ENSG00000105185	ENSG00000162614	ENSG00000100418	ENSG00000163682
ENSG00000092199	ENSG00000043093	ENSG00000058063	ENSG00000078369	ENSG00000077684	ENSG00000067601	ENSG00000105202	ENSG00000162630	ENSG00000100442	ENSG00000163993
ENSG00000092621	ENSG00000043514	ENSG00000058272	ENSG00000078596	ENSG00000078902	ENSG00000067829	ENSG00000105341	ENSG00000162685	ENSG00000100604	ENSG00000164405
ENSG00000093009	ENSG00000044115	ENSG00000058668	ENSG00000078967	ENSG00000079999	ENSG00000068078	ENSG00000105371	ENSG00000162931	ENSG00000100652	ENSG00000164587
ENSG00000093010	ENSG00000046647	ENSG00000059588	ENSG00000079150	ENSG00000080189	ENSG00000068400	ENSG00000105383	ENSG00000163046	ENSG00000101003	ENSG00000164919
ENSG00000095906	ENSG00000047365	ENSG00000059728	ENSG00000079332	ENSG00000082458	ENSG00000068745	ENSG00000105404	ENSG00000163171	ENSG00000101096	ENSG00000166441
ENSG00000099203	ENSG00000047621	ENSG00000059758	ENSG00000080371	ENSG00000082641	ENSG00000068831	ENSG00000105583	ENSG00000163606	ENSG00000101188	ENSG00000166803
ENSG00000099377	ENSG00000047648	ENSG00000060339	ENSG00000081051	ENSG00000082781	ENSG00000068971	ENSG00000105677	ENSG00000163915	ENSG00000101311	ENSG00000167283
ENSG00000099622	ENSG00000047849	ENSG00000060749	ENSG00000081154	ENSG00000083812	ENSG00000069424	ENSG00000105755	ENSG00000164707	ENSG00000101460	ENSG00000167468
ENSG00000099800	ENSG00000047932	ENSG00000061676	ENSG00000082146	ENSG00000083838	ENSG00000070047	ENSG00000105988	ENSG00000165076	ENSG00000101898	ENSG00000167526
ENSG00000099804	ENSG00000048028	ENSG00000061936	ENSG00000082212	ENSG00000083857	ENSG00000070371	ENSG00000106028	ENSG00000165972	ENSG00000102053	ENSG00000167996
ENSG00000099817	ENSG00000048828	ENSG00000061987	ENSG00000082996	ENSG00000084652	ENSG00000070444	ENSG00000106153	ENSG00000166363	ENSG00000102158	ENSG00000169442
ENSG00000099849	ENSG00000049249	ENSG00000062716	ENSG00000083099	ENSG00000084731	ENSG00000070610	ENSG00000106245	ENSG00000166368	ENSG00000102796	ENSG00000169567
ENSG00000099901	ENSG00000049323	ENSG00000064012	ENSG00000083937	ENSG00000085831	ENSG00000070718	ENSG00000106355	ENSG00000167360	ENSG00000103034	ENSG00000169627
ENSG00000099956	ENSG00000049883	ENSG00000064313	ENSG00000084070	ENSG00000085998	ENSG00000070814	ENSG00000106400	ENSG00000167614	ENSG00000103044	ENSG00000170296
ENSG00000100028	ENSG00000050130	ENSG00000064607	ENSG00000084073	ENSG00000087074	ENSG00000071859	ENSG00000106588	ENSG00000168126	ENSG00000103194	ENSG00000170906
ENSG00000100029	ENSG00000050438	ENSG00000064651	ENSG00000084090	ENSG00000087152	ENSG00000071894	ENSG00000106803	ENSG00000168131	ENSG00000104343	ENSG00000171159
ENSG00000100056	ENSG00000051108	ENSG00000064933	ENSG00000084693	ENSG00000087338	ENSG00000072134	ENSG00000106992	ENSG00000168386	ENSG00000105088	ENSG00000171858
ENSG00000100116	ENSG00000053108	ENSG00000065243	ENSG00000084733	ENSG00000088247	ENSG00000072135	ENSG00000107020	ENSG00000168517	ENSG00000105197	ENSG00000171863
ENSG00000100220	ENSG00000054118	ENSG00000065613	ENSG00000085063	ENSG00000088256	ENSG00000072182	ENSG00000107317	ENSG00000168679	ENSG00000105339	ENSG00000172428
ENSG00000100243	ENSG00000054356	ENSG00000065665	ENSG00000085117	ENSG00000088387	ENSG00000072195	ENSG00000107438	ENSG00000169282	ENSG00000105374	ENSG00000172809
ENSG00000100280	ENSG00000054392	ENSG00000065883	ENSG00000085231	ENSG00000088826	ENSG00000072310	ENSG00000107833	ENSG00000169752	ENSG00000105499	ENSG00000173660
ENSG00000100294	ENSG00000054611	ENSG00000066084	ENSG00000085365	ENSG00000088899	ENSG00000072422	ENSG00000108010	ENSG00000170011	ENSG00000105738	ENSG00000173915
ENSG00000100297	ENSG00000054654	ENSG00000066279	ENSG00000086062	ENSG00000089876	ENSG00000072778	ENSG00000108176	ENSG00000170782	ENSG00000105784	ENSG00000174021
ENSG00000100410	ENSG00000055044	ENSG00000066422	ENSG00000086300	ENSG00000090432	ENSG00000072818	ENSG00000108278	ENSG00000170790	ENSG00000105982	ENSG00000174748
ENSG00000100417	ENSG00000055147	ENSG00000066739	ENSG00000086598	ENSG00000090776	ENSG00000073009	ENSG00000108294	ENSG00000170803	ENSG00000106125	ENSG00000175061
ENSG00000100577	ENSG00000055955	ENSG00000066777	ENSG00000086666	ENSG00000091490	ENSG00000073169	ENSG00000108518	ENSG00000170873	ENSG00000106305	ENSG00000176340
ENSG00000100591	ENSG00000056097	ENSG00000066933	ENSG00000087053	ENSG00000091527	ENSG00000073350	ENSG00000108561	ENSG00000170919	ENSG00000106536	ENSG00000177410
ENSG00000100867	ENSG00000056277	ENSG00000067066	ENSG00000087460	ENSG00000091542	ENSG00000073578	ENSG00000108639	ENSG00000170953	ENSG00000106624	ENSG00000177556
ENSG00000100889	ENSG00000056558	ENSG00000067208	ENSG00000088766	ENSG00000092330	ENSG00000073605	ENSG00000109255	ENSG00000171054	ENSG00000106991	ENSG00000177600
ENSG00000100906	ENSG00000057468	ENSG00000067248	ENSG00000088832	ENSG00000092445	ENSG00000074181	ENSG00000109270	ENSG00000171217	ENSG00000107738	ENSG00000177700
ENSG00000100908	ENSG00000057657	ENSG00000067369	ENSG00000089685	ENSG00000092607	ENSG00000074370	ENSG00000109861	ENSG00000171433	ENSG00000108309	ENSG00000177954
ENSG00000100938	ENSG00000057935	ENSG00000067900	ENSG00000090382	ENSG00000093000	ENSG00000074582	ENSG00000109919	ENSG00000171444	ENSG00000108591	ENSG00000178429
ENSG00000100983	ENSG00000058056	ENSG00000068024	ENSG00000090487	ENSG00000093100	ENSG00000074660	ENSG00000110025	ENSG00000171561	ENSG00000108786	ENSG00000178464
ENSG00000101160	ENSG00000058262	ENSG00000068097	ENSG00000090932	ENSG00000095321	ENSG00000074855	ENSG00000110442	ENSG00000171759	ENSG00000108950	ENSG00000178741
ENSG00000101210	ENSG00000058729	ENSG00000068366	ENSG00000091317	ENSG00000095596	ENSG00000075218	ENSG00000110492	ENSG00000171790	ENSG00000109016	ENSG00000180879
ENSG00000101310	ENSG00000059769	ENSG00000068650	ENSG00000091947	ENSG00000095739	ENSG00000075234	ENSG00000110536	ENSG00000171819	ENSG00000109686	ENSG00000181350
ENSG00000101365	ENSG00000059804	ENSG00000068654	ENSG00000092068	ENSG00000096070	ENSG00000075702	ENSG00000110651	ENSG00000171877	ENSG00000110367	ENSG00000181524
ENSG00000101391	ENSG00000060688	ENSG00000068784	ENSG00000092531	ENSG00000096654	ENSG00000075826	ENSG00000110717	ENSG00000171944	ENSG00000110448	ENSG00000182117
ENSG00000101444	ENSG00000062725	ENSG00000068885	ENSG00000093144	ENSG00000097007	ENSG00000075856	ENSG00000110801	ENSG00000172209	ENSG00000111145	ENSG00000182899
ENSG00000101457	ENSG00000063601	ENSG00000069020	ENSG00000095209	ENSG00000097096	ENSG00000076201	ENSG00000110958	ENSG00000172215	ENSG00000111215	ENSG00000183648
ENSG00000101473	ENSG00000063761	ENSG00000069493	ENSG00000095574	ENSG00000099364	ENSG00000076924	ENSG00000111229	ENSG00000172508	ENSG00000111670	ENSG00000184076
ENSG00000101474	ENSG00000063978	ENSG00000069712	ENSG00000095794	ENSG00000099814	ENSG00000076928	ENSG00000111231	ENSG00000172575	ENSG00000111796	ENSG00000184779
ENSG00000101811	ENSG00000064102	ENSG00000069869	ENSG00000096060	ENSG00000099942	ENSG00000076944	ENSG00000111348	ENSG00000172640	ENSG00000111850	ENSG00000184924
ENSG00000101844	ENSG00000064309	ENSG00000070018	ENSG00000097033	ENSG00000100036	ENSG00000076984	ENSG00000111481	ENSG00000173114	ENSG00000111859	ENSG00000185088
ENSG00000101997	ENSG00000064393	ENSG00000070269	ENSG00000099194	ENSG00000100077	ENSG00000077044	ENSG00000111639	ENSG00000173214	ENSG00000112031	ENSG00000185201
ENSG00000102010	ENSG00000064787	ENSG00000070476	ENSG00000099256	ENSG00000100084	ENSG00000077454	ENSG00000111678	ENSG00000174038	ENSG00000112297	ENSG00000185641
ENSG00000102030	ENSG00000065000	ENSG00000070882	ENSG00000099940	ENSG00000100099	ENSG00000077463	ENSG00000111716	ENSG00000174453	ENSG00000112619	ENSG00000185834
ENSG00000102100	ENSG00000065183	ENSG00000070950	ENSG00000099968	ENSG00000100105	ENSG00000078403	ENSG00000111728	ENSG00000174715	ENSG00000113194	ENSG00000186468
ENSG00000102103	ENSG00000065328	ENSG00000070961	ENSG00000100030	ENSG00000100139	ENSG00000078814	ENSG00000111843	ENSG00000175029	ENSG00000113303	ENSG00000187840
ENSG00000102119	ENSG00000065413	ENSG00000071189	ENSG00000100104	ENSG00000100207	ENSG00000079313	ENSG00000111906	ENSG00000175106	ENSG00000113441	ENSG00000188243
ENSG00000102144	ENSG00000065485	ENSG00000071794	ENSG00000100129	ENSG00000100221	ENSG00000079337	ENSG00000112110	ENSG00000175471	ENSG00000113448	ENSG00000188536
ENSG00000102145	ENSG00000065548	ENSG00000071909	ENSG00000100216	ENSG00000100263	ENSG00000079432	ENSG00000112514	ENSG00000176153	ENSG00000113578	ENSG00000188771
ENSG00000102316	ENSG00000065600	ENSG00000072121	ENSG00000100219	ENSG00000100311	ENSG00000079616	ENSG00000112667	ENSG00000176358	ENSG00000113761	ENSG00000188846
ENSG00000102317	ENSG00000065675	ENSG00000072274	ENSG00000100225	ENSG00000100335	ENSG00000079805	ENSG00000113387	ENSG00000176824	ENSG00000114115	ENSG00000189343
ENSG00000102882	ENSG00000066056	ENSG00000072364	ENSG00000100246	ENSG00000100336	ENSG00000080603	ENSG00000113558	ENSG00000177340	ENSG00000114450	ENSG00000196205
ENSG00000102978	ENSG00000066427	ENSG00000072501	ENSG00000100316	ENSG00000100364	ENSG00000080823	ENSG00000113732	ENSG00000178206	ENSG00000114790	ENSG00000196565
ENSG00000103024	ENSG00000066557	ENSG00000072571	ENSG00000100321	ENSG00000100422	ENSG00000080947	ENSG00000113734	ENSG00000178297	ENSG00000115008	ENSG00000196683
ENSG00000103035	ENSG00000066813	ENSG00000072756	ENSG00000100353	ENSG00000100425	ENSG00000083750	ENSG00000113811	ENSG00000178358	ENSG00000115084	ENSG00000197756
ENSG00000103145	ENSG00000066827	ENSG00000072840	ENSG00000100360	ENSG00000100426	ENSG00000084734	ENSG00000114023	ENSG00000178567	ENSG00000115183	ENSG00000197958
ENSG00000103202	ENSG00000067057	ENSG00000073146	ENSG00000100380	ENSG00000100441	ENSG00000084764	ENSG00000114125	ENSG00000179406	ENSG00000115204	ENSG00000198034
ENSG00000103254	ENSG00000067082	ENSG00000073331	ENSG00000100522	ENSG00000100503	ENSG00000084774	ENSG00000114784	ENSG00000179909	ENSG00000115523	ENSG00000198242
ENSG00000103260	ENSG00000067141	ENSG00000073417	ENSG00000100526	ENSG00000100614	ENSG00000085733	ENSG00000114902	ENSG00000180332	ENSG00000115556	ENSG00000198744
ENSG00000103266	ENSG00000067177	ENSG00000073614	ENSG00000100532	ENSG00000100647	ENSG00000085999	ENSG00000114956	ENSG00000181214	ENSG00000115602	ENSG00000198755
ENSG00000103274	ENSG00000067334	ENSG00000073792	ENSG00000100564	ENSG00000100711	ENSG00000086015	ENSG00000115128	ENSG00000181322	ENSG00000115616	ENSG00000198918
ENSG00000103275	ENSG00000067445	ENSG00000074054	ENSG00000100568	ENSG00000100796	ENSG00000087076	ENSG00000115255	ENSG00000181800	ENSG00000115993	ENSG00000198938
ENSG00000103502	ENSG00000067533	ENSG00000074356	ENSG00000100605	ENSG00000100811	ENSG00000087085	ENSG00000115286	ENSG00000182376	ENSG00000116005	ENSG00000203724
ENSG00000103507	ENSG00000067596	ENSG00000074603	ENSG00000100632	ENSG00000101126	ENSG00000087087	ENSG00000115350	ENSG00000182584	ENSG00000116016	ENSG00000203875
ENSG00000103512	ENSG00000067715	ENSG00000074755	ENSG00000100744	ENSG00000101152	ENSG00000087157	ENSG00000115541	ENSG00000182585	ENSG00000116151	ENSG00000204196
ENSG00000103876	ENSG00000068305	ENSG00000074935	ENSG00000100814	ENSG00000101181	ENSG00000089154	ENSG00000115944	ENSG00000182700	ENSG00000116199	ENSG00000204272
ENSG00000104522	ENSG00000068308	ENSG00000074966	ENSG00000100823	ENSG00000101190	ENSG00000089280	ENSG00000116209	ENSG00000183562	ENSG00000116701	ENSG00000204628
ENSG00000104529	ENSG00000068323	ENSG00000075151	ENSG00000101052	ENSG00000101193	ENSG00000089639	ENSG00000116221	ENSG00000183578	ENSG00000116711	ENSG00000206172
ENSG00000104679	ENSG00000068383	ENSG00000075213	ENSG00000101057	ENSG00000101216	ENSG00000089820	ENSG00000116251	ENSG00000183657	ENSG00000116731	ENSG00000209082
ENSG00000104805	ENSG00000068793	ENSG00000075292	ENSG00000101079	ENSG00000101276	ENSG00000090006	ENSG00000116288	ENSG00000184566	ENSG00000116819	ENSG00000212802
ENSG00000104808	ENSG00000068976	ENSG00000075407	ENSG00000101082	ENSG00000101290	ENSG00000090861	ENSG00000116459	ENSG00000184596	ENSG00000116883	ENSG00000213058
ENSG00000104823	ENSG00000069248	ENSG00000075413	ENSG00000101132	ENSG00000101298	ENSG00000090975	ENSG00000116586	ENSG00000184698	ENSG00000117305	ENSG00000213128
ENSG00000104825	ENSG00000069275	ENSG00000075420	ENSG00000101150	ENSG00000101346	ENSG00000091592	ENSG00000116649	ENSG00000184856	ENSG00000117425	ENSG00000213326
ENSG00000104883	ENSG00000069329	ENSG00000075539	ENSG00000101166	ENSG00000101350	ENSG00000092094	ENSG00000116752	ENSG00000184933	ENSG00000117477	ENSG00000213442
ENSG00000104886	ENSG00000069431	ENSG00000075568	ENSG00000101189	ENSG00000101400	ENSG00000092098	ENSG00000116857	ENSG00000185044	ENSG00000117682	ENSG00000213553
ENSG00000104889	ENSG00000069702	ENSG00000075651	ENSG00000101236	ENSG00000101445	ENSG00000092295	ENSG00000117318	ENSG00000185245	ENSG00000118298	ENSG00000213598
ENSG00000104903	ENSG00000070061	ENSG00000075711	ENSG00000101266	ENSG00000101544	ENSG00000092421	ENSG00000117410	ENSG00000185774	ENSG00000118407	ENSG00000213741
ENSG00000104915	ENSG00000070214	ENSG00000075884	ENSG00000101363	ENSG00000101577	ENSG00000092929	ENSG00000117450	ENSG00000185864	ENSG00000118420	ENSG00000213934
ENSG00000104969	ENSG00000070526	ENSG00000076108	ENSG00000101421	ENSG00000101665	ENSG00000094631	ENSG00000117592	ENSG00000186166	ENSG00000118960	ENSG00000213942
ENSG00000104976	ENSG00000070778	ENSG00000076321	ENSG00000101464	ENSG00000101849	ENSG00000094914	ENSG00000117632	ENSG00000187918	ENSG00000118997	ENSG00000214016
ENSG00000104998	ENSG00000070785	ENSG00000076555	ENSG00000101843	ENSG00000101974	ENSG00000095397	ENSG00000117691	ENSG00000188206	ENSG00000119042	ENSG00000214047
ENSG00000105048	ENSG00000071073	ENSG00000076650	ENSG00000101846	ENSG00000102178	ENSG00000096746	ENSG00000117862	ENSG00000188343	ENSG00000119227	ENSG00000214199
ENSG00000105058	ENSG00000071243	ENSG00000077157	ENSG00000101888	ENSG00000102181	ENSG00000099308	ENSG00000117984	ENSG00000188451	ENSG00000119616	ENSG00000214389
ENSG00000105135	ENSG00000071537	ENSG00000077232	ENSG00000101911	ENSG00000102241	ENSG00000099326	ENSG00000118418	ENSG00000188825	ENSG00000119636	ENSG00000214535
ENSG00000105146	ENSG00000072110	ENSG00000077254	ENSG00000101928	ENSG00000102401	ENSG00000099331	ENSG00000118508	ENSG00000189129	ENSG00000119689	ENSG00000214657
ENSG00000105171	ENSG00000072518	ENSG00000077458	ENSG00000102034	ENSG00000102804	ENSG00000099365	ENSG00000118640	ENSG00000189229	ENSG00000119771	ENSG00000214736
ENSG00000105220	ENSG00000072657	ENSG00000077809	ENSG00000102096	ENSG00000102870	ENSG00000099821	ENSG00000118680	ENSG00000196193	ENSG00000119979	ENSG00000215030
ENSG00000105248	ENSG00000072694	ENSG00000078043	ENSG00000102109	ENSG00000102981	ENSG00000099860	ENSG00000118705	ENSG00000196268	ENSG00000120329	ENSG00000216490
ENSG00000105254	ENSG00000072736	ENSG00000078114	ENSG00000102172	ENSG00000102996	ENSG00000099889	ENSG00000119013	ENSG00000196341	ENSG00000120500	ENSG00000217030
ENSG00000105355	ENSG00000072786	ENSG00000078177	ENSG00000102409	ENSG00000103111	ENSG00000099899	ENSG00000119421	ENSG00000196661	ENSG00000120693	ENSG00000218175
ENSG00000105373	ENSG00000072864	ENSG00000078674	ENSG00000102471	ENSG00000103126	ENSG00000099904	ENSG00000119632	ENSG00000196664	ENSG00000120784	ENSG00000218208
ENSG00000105379	ENSG00000072954	ENSG00000078687	ENSG00000102572	ENSG00000103150	ENSG00000099949	ENSG00000119705	ENSG00000196668	ENSG00000120820	ENSG00000218227
ENSG00000105393	ENSG00000073282	ENSG00000078747	ENSG00000102743	ENSG00000103248	ENSG00000099957	ENSG00000120306	ENSG00000196812	ENSG00000121053	ENSG00000218426
ENSG00000105401	ENSG00000073712	ENSG00000079134	ENSG00000102897	ENSG00000103257	ENSG00000099992	ENSG00000120509	ENSG00000197125	ENSG00000121413	ENSG00000219200
ENSG00000105402	ENSG00000073737	ENSG00000079335	ENSG00000102898	ENSG00000103264	ENSG00000099999	ENSG00000120533	ENSG00000197263	ENSG00000121764	ENSG00000219507
ENSG00000105472	ENSG00000073921	ENSG00000079819	ENSG00000102931	ENSG00000103326	ENSG00000100023	ENSG00000120697	ENSG00000197309	ENSG00000122482	ENSG00000219928
ENSG00000105552	ENSG00000073969	ENSG00000080298	ENSG00000103187	ENSG00000103540	ENSG00000100038	ENSG00000120860	ENSG00000197697	ENSG00000122574	ENSG00000221983
ENSG00000105559	ENSG00000074219	ENSG00000080345	ENSG00000103485	ENSG00000103966	ENSG00000100065	ENSG00000121552	ENSG00000197830	ENSG00000123342	ENSG00000223877
ENSG00000105568	ENSG00000074266	ENSG00000080802	ENSG00000103495	ENSG00000104081	ENSG00000100068	ENSG00000121900	ENSG00000197849	ENSG00000123411	ENSG00000224094
ENSG00000105610	ENSG00000075131	ENSG00000080839	ENSG00000103591	ENSG00000104140	ENSG00000100083	ENSG00000122705	ENSG00000197977	ENSG00000124104	ENSG00000224291
ENSG00000105618	ENSG00000075223	ENSG00000081014	ENSG00000103707	ENSG00000104142	ENSG00000100106	ENSG00000122862	ENSG00000198064	ENSG00000124120	ENSG00000224550
ENSG00000105669	ENSG00000075643	ENSG00000081148	ENSG00000103740	ENSG00000104490	ENSG00000100151	ENSG00000122873	ENSG00000198556	ENSG00000124657	ENSG00000224631
ENSG00000105671	ENSG00000075790	ENSG00000081189	ENSG00000104164	ENSG00000104549	ENSG00000100156	ENSG00000123009	ENSG00000198657	ENSG00000125149	ENSG00000225200
ENSG00000105676	ENSG00000075945	ENSG00000081237	ENSG00000104231	ENSG00000104695	ENSG00000100226	ENSG00000123131	ENSG00000198695	ENSG00000125375	ENSG00000225573
ENSG00000105698	ENSG00000076242	ENSG00000081320	ENSG00000104312	ENSG00000104824	ENSG00000100239	ENSG00000123349	ENSG00000198712	ENSG00000125462	ENSG00000225971
ENSG00000105701	ENSG00000076382	ENSG00000081386	ENSG00000104327	ENSG00000105227	ENSG00000100258	ENSG00000123545	ENSG00000198727	ENSG00000125650	ENSG00000226084
ENSG00000106268	ENSG00000076554	ENSG00000081913	ENSG00000104388	ENSG00000105327	ENSG00000100284	ENSG00000123689	ENSG00000198763	ENSG00000125726	ENSG00000226221
ENSG00000106330	ENSG00000076685	ENSG00000081985	ENSG00000104408	ENSG00000105643	ENSG00000100288	ENSG00000123975	ENSG00000198786	ENSG00000125787	ENSG00000226360
ENSG00000106367	ENSG00000076864	ENSG00000082196	ENSG00000104442	ENSG00000105767	ENSG00000100299	ENSG00000124155	ENSG00000198804	ENSG00000125814	ENSG00000226525
ENSG00000106591	ENSG00000077097	ENSG00000082258	ENSG00000104472	ENSG00000105810	ENSG00000100324	ENSG00000124172	ENSG00000198840	ENSG00000125872	ENSG00000226564
ENSG00000106605	ENSG00000077147	ENSG00000082269	ENSG00000104660	ENSG00000106018	ENSG00000100346	ENSG00000124562	ENSG00000198886	ENSG00000126214	ENSG00000226608
ENSG00000106628	ENSG00000077235	ENSG00000082512	ENSG00000104671	ENSG00000106070	ENSG00000100359	ENSG00000124693	ENSG00000198888	ENSG00000126231	ENSG00000226972
ENSG00000107223	ENSG00000077380	ENSG00000082805	ENSG00000104687	ENSG00000106086	ENSG00000100376	ENSG00000124733	ENSG00000198899	ENSG00000126759	ENSG00000226976
ENSG00000107521	ENSG00000077514	ENSG00000082898	ENSG00000104723	ENSG00000106100	ENSG00000100429	ENSG00000124802	ENSG00000203317	ENSG00000126775	ENSG00000227097
ENSG00000107872	ENSG00000077522	ENSG00000083097	ENSG00000104763	ENSG00000106123	ENSG00000100650	ENSG00000125148	ENSG00000203421	ENSG00000126878	ENSG00000227615
ENSG00000108106	ENSG00000077782	ENSG00000083168	ENSG00000104765	ENSG00000106392	ENSG00000100767	ENSG00000125356	ENSG00000203423	ENSG00000126953	ENSG00000227681
ENSG00000108179	ENSG00000078070	ENSG00000083223	ENSG00000104964	ENSG00000106608	ENSG00000100813	ENSG00000125534	ENSG00000203691	ENSG00000127463	ENSG00000228232
ENSG00000108272	ENSG00000078124	ENSG00000083520	ENSG00000105427	ENSG00000106665	ENSG00000100836	ENSG00000125611	ENSG00000203709	ENSG00000127507	ENSG00000228474
ENSG00000108344	ENSG00000078142	ENSG00000083535	ENSG00000105438	ENSG00000106780	ENSG00000100918	ENSG00000125656	ENSG00000203737	ENSG00000127527	ENSG00000228929
ENSG00000108384	ENSG00000078237	ENSG00000083544	ENSG00000105672	ENSG00000106799	ENSG00000100949	ENSG00000125744	ENSG00000203849	ENSG00000127947	ENSG00000229117
ENSG00000108479	ENSG00000078319	ENSG00000083642	ENSG00000105700	ENSG00000106852	ENSG00000100968	ENSG00000125821	ENSG00000203871	ENSG00000128271	ENSG00000229119
ENSG00000108528	ENSG00000078487	ENSG00000083799	ENSG00000105887	ENSG00000107021	ENSG00000100994	ENSG00000125835	ENSG00000204293	ENSG00000128346	ENSG00000229133
ENSG00000108641	ENSG00000078618	ENSG00000083896	ENSG00000105968	ENSG00000107130	ENSG00000101019	ENSG00000125868	ENSG00000204323	ENSG00000128394	ENSG00000229638
ENSG00000108651	ENSG00000078699	ENSG00000084453	ENSG00000105971	ENSG00000107263	ENSG00000101104	ENSG00000125870	ENSG00000204380	ENSG00000128604	ENSG00000230202
ENSG00000108826	ENSG00000079156	ENSG00000084676	ENSG00000105993	ENSG00000107362	ENSG00000101199	ENSG00000125971	ENSG00000204393	ENSG00000128973	ENSG00000230207
ENSG00000108961	ENSG00000079246	ENSG00000085224	ENSG00000106049	ENSG00000107372	ENSG00000101361	ENSG00000126247	ENSG00000204514	ENSG00000129354	ENSG00000230629
ENSG00000109062	ENSG00000079277	ENSG00000085276	ENSG00000106460	ENSG00000107731	ENSG00000101412	ENSG00000126432	ENSG00000204623	ENSG00000129472	ENSG00000230734
ENSG00000109534	ENSG00000079308	ENSG00000085382	ENSG00000106537	ENSG00000107815	ENSG00000101442	ENSG00000126709	ENSG00000204814	ENSG00000129933	ENSG00000230897
ENSG00000110011	ENSG00000079387	ENSG00000085511	ENSG00000106603	ENSG00000107816	ENSG00000102032	ENSG00000126752	ENSG00000204949	ENSG00000130150	ENSG00000231500
ENSG00000110107	ENSG00000079785	ENSG00000085832	ENSG00000106609	ENSG00000107821	ENSG00000102057	ENSG00000126756	ENSG00000205147	ENSG00000130377	ENSG00000231747
ENSG00000110200	ENSG00000079950	ENSG00000085978	ENSG00000106615	ENSG00000107854	ENSG00000102125	ENSG00000126768	ENSG00000205500	ENSG00000130544	ENSG00000231767
ENSG00000110711	ENSG00000080031	ENSG00000085982	ENSG00000106633	ENSG00000108100	ENSG00000102287	ENSG00000126890	ENSG00000206344	ENSG00000130675	ENSG00000232346
ENSG00000110921	ENSG00000080166	ENSG00000086102	ENSG00000106635	ENSG00000108175	ENSG00000102362	ENSG00000127561	ENSG00000210077	ENSG00000130775	ENSG00000232388
ENSG00000110955	ENSG00000080503	ENSG00000086619	ENSG00000106636	ENSG00000108219	ENSG00000102858	ENSG00000127589	ENSG00000210100	ENSG00000130962	ENSG00000232883
ENSG00000111057	ENSG00000080608	ENSG00000086758	ENSG00000106789	ENSG00000108239	ENSG00000102878	ENSG00000127774	ENSG00000210144	ENSG00000131263	ENSG00000233426
ENSG00000111196	ENSG00000080709	ENSG00000088179	ENSG00000107262	ENSG00000108262	ENSG00000102886	ENSG00000127838	ENSG00000210164	ENSG00000131400	ENSG00000233762
ENSG00000111275	ENSG00000080822	ENSG00000088205	ENSG00000107443	ENSG00000108375	ENSG00000102890	ENSG00000127884	ENSG00000210174	ENSG00000131480	ENSG00000233913
ENSG00000111644	ENSG00000080824	ENSG00000088854	ENSG00000107537	ENSG00000108379	ENSG00000102901	ENSG00000127922	ENSG00000210184	ENSG00000131791	ENSG00000233927
ENSG00000111652	ENSG00000080986	ENSG00000089048	ENSG00000107960	ENSG00000108523	ENSG00000103042	ENSG00000128272	ENSG00000210195	ENSG00000131914	ENSG00000233954
ENSG00000111653	ENSG00000081041	ENSG00000089123	ENSG00000108064	ENSG00000108669	ENSG00000103051	ENSG00000128309	ENSG00000210196	ENSG00000132199	ENSG00000234782
ENSG00000111667	ENSG00000081177	ENSG00000089177	ENSG00000108091	ENSG00000108819	ENSG00000103056	ENSG00000128463	ENSG00000211445	ENSG00000132205	ENSG00000234797
ENSG00000111669	ENSG00000081307	ENSG00000089682	ENSG00000108439	ENSG00000108924	ENSG00000103091	ENSG00000128524	ENSG00000211452	ENSG00000132330	ENSG00000234851
ENSG00000111845	ENSG00000081479	ENSG00000089916	ENSG00000108590	ENSG00000109079	ENSG00000103168	ENSG00000128626	ENSG00000211958	ENSG00000132478	ENSG00000234975
ENSG00000112077	ENSG00000081791	ENSG00000090061	ENSG00000108691	ENSG00000109089	ENSG00000103197	ENSG00000129055	ENSG00000212124	ENSG00000132763	ENSG00000235065
ENSG00000112357	ENSG00000082068	ENSG00000090615	ENSG00000108774	ENSG00000109320	ENSG00000103253	ENSG00000129084	ENSG00000212125	ENSG00000132915	ENSG00000235174
ENSG00000112651	ENSG00000082074	ENSG00000090686	ENSG00000108829	ENSG00000109466	ENSG00000103269	ENSG00000129235	ENSG00000212127	ENSG00000133243	ENSG00000235225
ENSG00000112759	ENSG00000082153	ENSG00000090905	ENSG00000108946	ENSG00000109705	ENSG00000103335	ENSG00000129538	ENSG00000212907	ENSG00000133256	ENSG00000235552
ENSG00000113460	ENSG00000082213	ENSG00000090989	ENSG00000108960	ENSG00000109956	ENSG00000103365	ENSG00000129559	ENSG00000212939	ENSG00000133401	ENSG00000235644
ENSG00000113575	ENSG00000082438	ENSG00000091009	ENSG00000109083	ENSG00000110218	ENSG00000103496	ENSG00000130005	ENSG00000213137	ENSG00000133466	ENSG00000236058
ENSG00000114021	ENSG00000082482	ENSG00000091039	ENSG00000109084	ENSG00000110324	ENSG00000103549	ENSG00000130203	ENSG00000213212	ENSG00000133961	ENSG00000236439
ENSG00000114315	ENSG00000082516	ENSG00000091157	ENSG00000109099	ENSG00000110330	ENSG00000103723	ENSG00000130303	ENSG00000213413	ENSG00000134086	ENSG00000236552
ENSG00000114353	ENSG00000083067	ENSG00000092108	ENSG00000109133	ENSG00000110851	ENSG00000103932	ENSG00000130312	ENSG00000213462	ENSG00000134152	ENSG00000236801
ENSG00000114767	ENSG00000083093	ENSG00000092140	ENSG00000109180	ENSG00000110931	ENSG00000104129	ENSG00000130313	ENSG00000213529	ENSG00000134183	ENSG00000237214
ENSG00000115129	ENSG00000083123	ENSG00000092148	ENSG00000109220	ENSG00000110987	ENSG00000104365	ENSG00000130332	ENSG00000214188	ENSG00000134245	ENSG00000237643
ENSG00000115233	ENSG00000083444	ENSG00000092439	ENSG00000109332	ENSG00000111110	ENSG00000104518	ENSG00000130520	ENSG00000214429	ENSG00000134684	ENSG00000237991
ENSG00000115234	ENSG00000083454	ENSG00000092847	ENSG00000109787	ENSG00000111186	ENSG00000104524	ENSG00000130731	ENSG00000214548	ENSG00000134812	ENSG00000238103
ENSG00000115289	ENSG00000083720	ENSG00000092853	ENSG00000109846	ENSG00000111224	ENSG00000104714	ENSG00000130748	ENSG00000214595	ENSG00000134940	ENSG00000239223
ENSG00000115307	ENSG00000083844	ENSG00000093217	ENSG00000109854	ENSG00000111266	ENSG00000104731	ENSG00000130755	ENSG00000214787	ENSG00000134962	ENSG00000239246
ENSG00000115318	ENSG00000084463	ENSG00000094975	ENSG00000109971	ENSG00000111276	ENSG00000104812	ENSG00000130770	ENSG00000215066	ENSG00000134986	ENSG00000239559
ENSG00000115446	ENSG00000085274	ENSG00000095319	ENSG00000110063	ENSG00000111696	ENSG00000104852	ENSG00000131100	ENSG00000215156	ENSG00000135052	ENSG00000239830
ENSG00000115649	ENSG00000085433	ENSG00000095564	ENSG00000110080	ENSG00000111737	ENSG00000104859	ENSG00000131143	ENSG00000215417	ENSG00000135094	ENSG00000240376
ENSG00000115661	ENSG00000085449	ENSG00000095637	ENSG00000110195	ENSG00000111961	ENSG00000104863	ENSG00000131174	ENSG00000215493	ENSG00000135119	ENSG00000240388
ENSG00000115875	ENSG00000085465	ENSG00000095951	ENSG00000110315	ENSG00000112029	ENSG00000104866	ENSG00000131187	ENSG00000215867	ENSG00000135124	ENSG00000240509
ENSG00000116096	ENSG00000085563	ENSG00000096063	ENSG00000110321	ENSG00000112033	ENSG00000104884	ENSG00000131475	ENSG00000217483	ENSG00000135407	ENSG00000240665
ENSG00000116212	ENSG00000085760	ENSG00000096433	ENSG00000110395	ENSG00000112039	ENSG00000104885	ENSG00000131495	ENSG00000217488	ENSG00000135842	ENSG00000241255
ENSG00000116213	ENSG00000085788	ENSG00000096968	ENSG00000110660	ENSG00000112078	ENSG00000104907	ENSG00000131876	ENSG00000218226	ENSG00000136231	ENSG00000241343
ENSG00000116455	ENSG00000086200	ENSG00000099991	ENSG00000110876	ENSG00000112079	ENSG00000104936	ENSG00000132341	ENSG00000218233	ENSG00000136514	ENSG00000242071
ENSG00000116521	ENSG00000086232	ENSG00000100014	ENSG00000111144	ENSG00000112149	ENSG00000104946	ENSG00000132541	ENSG00000218281	ENSG00000137073	ENSG00000242299
ENSG00000116661	ENSG00000086712	ENSG00000100150	ENSG00000111261	ENSG00000112167	ENSG00000104953	ENSG00000132646	ENSG00000218521	ENSG00000137077	ENSG00000242477
ENSG00000116663	ENSG00000086827	ENSG00000100154	ENSG00000111269	ENSG00000112182	ENSG00000104957	ENSG00000132963	ENSG00000219384	ENSG00000137185	ENSG00000243167
ENSG00000116670	ENSG00000087206	ENSG00000100201	ENSG00000111328	ENSG00000112195	ENSG00000104960	ENSG00000133027	ENSG00000219392	ENSG00000137203	ENSG00000243256
ENSG00000116717	ENSG00000087253	ENSG00000100281	ENSG00000111371	ENSG00000112242	ENSG00000104980	ENSG00000133321	ENSG00000219395	ENSG00000137343	ENSG00000243449
ENSG00000116863	ENSG00000087269	ENSG00000100330	ENSG00000111412	ENSG00000112308	ENSG00000104983	ENSG00000133983	ENSG00000219627	ENSG00000137414	ENSG00000243455
ENSG00000117133	ENSG00000087274	ENSG00000100354	ENSG00000111666	ENSG00000112425	ENSG00000105063	ENSG00000134056	ENSG00000220131	ENSG00000138131	ENSG00000243678
ENSG00000117148	ENSG00000087299	ENSG00000100393	ENSG00000111711	ENSG00000112473	ENSG00000105127	ENSG00000134153	ENSG00000221946	ENSG00000138594	ENSG00000244073
ENSG00000117394	ENSG00000087301	ENSG00000100483	ENSG00000111726	ENSG00000112561	ENSG00000105204	ENSG00000134248	ENSG00000221949	ENSG00000138600	ENSG00000244251
ENSG00000117395	ENSG00000087365	ENSG00000100485	ENSG00000111786	ENSG00000112624	ENSG00000105229	ENSG00000134333	ENSG00000221962	ENSG00000138767	ENSG00000244313
ENSG00000117419	ENSG00000087470	ENSG00000100523	ENSG00000111802	ENSG00000112658	ENSG00000105321	ENSG00000134590	ENSG00000222046	ENSG00000138771	ENSG00000244398
ENSG00000117448	ENSG00000087494	ENSG00000100578	ENSG00000111832	ENSG00000112773	ENSG00000105325	ENSG00000134809	ENSG00000223368	ENSG00000139178	ENSG00000245910
ENSG00000117601	ENSG00000087502	ENSG00000100592	ENSG00000111897	ENSG00000113580	ENSG00000105376	ENSG00000135069	ENSG00000223473	ENSG00000139192	ENSG00000248794
ENSG00000117748	ENSG00000088038	ENSG00000100629	ENSG00000111907	ENSG00000114062	ENSG00000105397	ENSG00000135211	ENSG00000223504	ENSG00000139200	ENSG00000249196
ENSG00000119333	ENSG00000088305	ENSG00000100697	ENSG00000111911	ENSG00000114631	ENSG00000105429	ENSG00000135404	ENSG00000223522	ENSG00000139354	ENSG00000250182
ENSG00000119383	ENSG00000088340	ENSG00000100731	ENSG00000111981	ENSG00000114646	ENSG00000105443	ENSG00000135441	ENSG00000223579	ENSG00000139540	ENSG00000253683
ENSG00000119403	ENSG00000088367	ENSG00000100784	ENSG00000112144	ENSG00000114739	ENSG00000105464	ENSG00000135617	ENSG00000223599	ENSG00000139597	ENSG00000254772
ENSG00000119640	ENSG00000088451	ENSG00000100815	ENSG00000112237	ENSG00000114867	ENSG00000105479	ENSG00000135778	ENSG00000223620	ENSG00000139624	ENSG00000255591
ENSG00000119650	ENSG00000088756	ENSG00000100852	ENSG00000112290	ENSG00000114982	ENSG00000105486	ENSG00000135940	ENSG00000223724	ENSG00000139714	ENSG00000257698
ENSG00000119718	ENSG00000088808	ENSG00000100941	ENSG00000112309	ENSG00000114999	ENSG00000105497	ENSG00000136156	ENSG00000223839	ENSG00000139722	ENSG00000259001
ENSG00000119986	ENSG00000088970	ENSG00000101040	ENSG00000112335	ENSG00000115241	ENSG00000105523	ENSG00000136371	ENSG00000223842	ENSG00000139725	ENSG00000265681
ENSG00000120053	ENSG00000089022	ENSG00000101109	ENSG00000112576	ENSG00000115306	ENSG00000105538	ENSG00000136425	ENSG00000223869	ENSG00000139726	ENSG00000265936
ENSG00000120265	ENSG00000089041	ENSG00000101191	ENSG00000112592	ENSG00000115525	ENSG00000105576	ENSG00000136521	ENSG00000223878	ENSG00000140464	ENSG00000267135
ENSG00000120699	ENSG00000089053	ENSG00000101333	ENSG00000112679	ENSG00000115526	ENSG00000105607	ENSG00000136522	ENSG00000223899	ENSG00000140577	ENSG00000267692
ENSG00000121073	ENSG00000089057	ENSG00000101407	ENSG00000112697	ENSG00000115604	ENSG00000105647	ENSG00000136732	ENSG00000223945	ENSG00000140682	ENSG00000267855
ENSG00000121680	ENSG00000089094	ENSG00000101596	ENSG00000112977	ENSG00000115607	ENSG00000105650	ENSG00000136888	ENSG00000224003	ENSG00000141294	ENSG00000269968
ENSG00000121851	ENSG00000089195	ENSG00000101639	ENSG00000113048	ENSG00000115825	ENSG00000105655	ENSG00000136930	ENSG00000224324	ENSG00000141622
ENSG00000122566	ENSG00000089234	ENSG00000101654	ENSG00000113068	ENSG00000115896	ENSG00000105656	ENSG00000137038	ENSG00000224412	ENSG00000142039
ENSG00000122952	ENSG00000089335	ENSG00000101745	ENSG00000113140	ENSG00000116017	ENSG00000105662	ENSG00000137100	ENSG00000224448	ENSG00000142347
ENSG00000122971	ENSG00000089472	ENSG00000101751	ENSG00000113269	ENSG00000116273	ENSG00000105663	ENSG00000137133	ENSG00000224559	ENSG00000142444
ENSG00000123130	ENSG00000089692	ENSG00000101868	ENSG00000113273	ENSG00000116285	ENSG00000105705	ENSG00000137168	ENSG00000224640	ENSG00000142512
ENSG00000123144	ENSG00000089737	ENSG00000101901	ENSG00000113300	ENSG00000116514	ENSG00000105717	ENSG00000137210	ENSG00000224672	ENSG00000142513
ENSG00000123159	ENSG00000089818	ENSG00000102043	ENSG00000113384	ENSG00000116685	ENSG00000105722	ENSG00000137288	ENSG00000225015	ENSG00000142549
ENSG00000123297	ENSG00000089902	ENSG00000102081	ENSG00000113583	ENSG00000116786	ENSG00000105726	ENSG00000137309	ENSG00000225032	ENSG00000143178
ENSG00000123329	ENSG00000090020	ENSG00000102189	ENSG00000113719	ENSG00000116833	ENSG00000105771	ENSG00000137404	ENSG00000225113	ENSG00000143315
ENSG00000123374	ENSG00000090054	ENSG00000102384	ENSG00000113845	ENSG00000116852	ENSG00000105875	ENSG00000137434	ENSG00000225125	ENSG00000143355
ENSG00000123395	ENSG00000090470	ENSG00000102531	ENSG00000114209	ENSG00000116922	ENSG00000106009	ENSG00000137547	ENSG00000225218	ENSG00000143429
ENSG00000123992	ENSG00000090612	ENSG00000102595	ENSG00000114302	ENSG00000116954	ENSG00000106077	ENSG00000137880	ENSG00000225278	ENSG00000143494
ENSG00000124570	ENSG00000090621	ENSG00000102606	ENSG00000114354	ENSG00000116990	ENSG00000106133	ENSG00000137970	ENSG00000225282	ENSG00000143552
ENSG00000124588	ENSG00000090857	ENSG00000102699	ENSG00000114383	ENSG00000117016	ENSG00000106246	ENSG00000138085	ENSG00000225546	ENSG00000143614
ENSG00000124635	ENSG00000090889	ENSG00000102710	ENSG00000114503	ENSG00000117036	ENSG00000106263	ENSG00000138297	ENSG00000225828	ENSG00000143858
ENSG00000124659	ENSG00000091127	ENSG00000102763	ENSG00000114686	ENSG00000117153	ENSG00000106327	ENSG00000138363	ENSG00000226029	ENSG00000144040
ENSG00000124688	ENSG00000091129	ENSG00000102780	ENSG00000114738	ENSG00000117280	ENSG00000106333	ENSG00000138382	ENSG00000226056	ENSG00000144134
ENSG00000124702	ENSG00000091137	ENSG00000102786	ENSG00000114779	ENSG00000117408	ENSG00000106344	ENSG00000138495	ENSG00000226249	ENSG00000144559
ENSG00000125352	ENSG00000091140	ENSG00000102893	ENSG00000114850	ENSG00000117411	ENSG00000106404	ENSG00000138629	ENSG00000226258	ENSG00000144895
ENSG00000125445	ENSG00000091428	ENSG00000102908	ENSG00000114978	ENSG00000117505	ENSG00000106948	ENSG00000139343	ENSG00000226306	ENSG00000145029
ENSG00000125457	ENSG00000091436	ENSG00000102910	ENSG00000115107	ENSG00000117713	ENSG00000106976	ENSG00000139428	ENSG00000226367	ENSG00000145113
ENSG00000125458	ENSG00000091536	ENSG00000103047	ENSG00000115163	ENSG00000117751	ENSG00000107147	ENSG00000139579	ENSG00000226469	ENSG00000145782
ENSG00000125520	ENSG00000091651	ENSG00000103404	ENSG00000115226	ENSG00000118046	ENSG00000107331	ENSG00000139684	ENSG00000226647	ENSG00000145882
ENSG00000125657	ENSG00000091732	ENSG00000103479	ENSG00000115310	ENSG00000118495	ENSG00000107404	ENSG00000140264	ENSG00000226669	ENSG00000146205
ENSG00000125734	ENSG00000091986	ENSG00000103599	ENSG00000115520	ENSG00000118655	ENSG00000107742	ENSG00000140280	ENSG00000226742	ENSG00000146592
ENSG00000125818	ENSG00000092200	ENSG00000103657	ENSG00000115561	ENSG00000118689	ENSG00000107829	ENSG00000140307	ENSG00000226849	ENSG00000146676
ENSG00000125826	ENSG00000092201	ENSG00000103994	ENSG00000115641	ENSG00000118707	ENSG00000108292	ENSG00000140319	ENSG00000226891	ENSG00000146776
ENSG00000125877	ENSG00000092203	ENSG00000103995	ENSG00000115756	ENSG00000118900	ENSG00000108296	ENSG00000140374	ENSG00000226899	ENSG00000146802
ENSG00000125878	ENSG00000092470	ENSG00000104043	ENSG00000115758	ENSG00000119138	ENSG00000108312	ENSG00000140612	ENSG00000227155	ENSG00000147059
ENSG00000125901	ENSG00000092820	ENSG00000104067	ENSG00000115902	ENSG00000119231	ENSG00000108352	ENSG00000140905	ENSG00000227195	ENSG00000147144
ENSG00000125912	ENSG00000092850	ENSG00000104093	ENSG00000116030	ENSG00000119335	ENSG00000108405	ENSG00000140990	ENSG00000227331	ENSG00000147601
ENSG00000125931	ENSG00000092931	ENSG00000104133	ENSG00000116095	ENSG00000119402	ENSG00000108465	ENSG00000141428	ENSG00000227417	ENSG00000147789
ENSG00000125968	ENSG00000093167	ENSG00000104218	ENSG00000116133	ENSG00000119408	ENSG00000108469	ENSG00000141552	ENSG00000227437	ENSG00000148057
ENSG00000125970	ENSG00000094804	ENSG00000104356	ENSG00000116161	ENSG00000119431	ENSG00000108509	ENSG00000141741	ENSG00000227616	ENSG00000148225
ENSG00000125991	ENSG00000094841	ENSG00000104375	ENSG00000116171	ENSG00000119559	ENSG00000108515	ENSG00000141759	ENSG00000227737	ENSG00000148655
ENSG00000126062	ENSG00000095002	ENSG00000104447	ENSG00000116237	ENSG00000119669	ENSG00000108592	ENSG00000141971	ENSG00000227948	ENSG00000148737
ENSG00000126088	ENSG00000095015	ENSG00000104497	ENSG00000116898	ENSG00000119714	ENSG00000108654	ENSG00000142089	ENSG00000228071	ENSG00000149050
ENSG00000126246	ENSG00000095370	ENSG00000104517	ENSG00000117151	ENSG00000119772	ENSG00000108771	ENSG00000142168	ENSG00000228167	ENSG00000149485
ENSG00000126254	ENSG00000095485	ENSG00000104643	ENSG00000117362	ENSG00000120158	ENSG00000108773	ENSG00000142227	ENSG00000228209	ENSG00000149634
ENSG00000126453	ENSG00000095787	ENSG00000104728	ENSG00000117479	ENSG00000120162	ENSG00000108825	ENSG00000142507	ENSG00000228290	ENSG00000149926
ENSG00000126457	ENSG00000095932	ENSG00000105792	ENSG00000117500	ENSG00000120334	ENSG00000109046	ENSG00000142669	ENSG00000228393	ENSG00000150687
ENSG00000126934	ENSG00000096093	ENSG00000105983	ENSG00000117533	ENSG00000120451	ENSG00000109063	ENSG00000143106	ENSG00000228446	ENSG00000150967
ENSG00000126945	ENSG00000096384	ENSG00000106034	ENSG00000117543	ENSG00000120690	ENSG00000109065	ENSG00000143158	ENSG00000228600	ENSG00000151012
ENSG00000127445	ENSG00000096401	ENSG00000106080	ENSG00000117650	ENSG00000120696	ENSG00000109118	ENSG00000143198	ENSG00000228649	ENSG00000151176
ENSG00000127554	ENSG00000096717	ENSG00000106258	ENSG00000117697	ENSG00000120709	ENSG00000109625	ENSG00000143256	ENSG00000228663	ENSG00000151575
ENSG00000127837	ENSG00000096872	ENSG00000106261	ENSG00000117906	ENSG00000120942	ENSG00000109689	ENSG00000143436	ENSG00000228915	ENSG00000151748
ENSG00000127952	ENSG00000097046	ENSG00000106692	ENSG00000118579	ENSG00000120949	ENSG00000109736	ENSG00000143543	ENSG00000229152	ENSG00000152268
ENSG00000128228	ENSG00000099260	ENSG00000106701	ENSG00000118816	ENSG00000121057	ENSG00000110046	ENSG00000143553	ENSG00000229180	ENSG00000152291
ENSG00000128311	ENSG00000099290	ENSG00000106868	ENSG00000118939	ENSG00000121083	ENSG00000110057	ENSG00000143742	ENSG00000229254	ENSG00000152377
ENSG00000128951	ENSG00000099783	ENSG00000107036	ENSG00000118971	ENSG00000121274	ENSG00000110074	ENSG00000143771	ENSG00000229386	ENSG00000152457
ENSG00000128965	ENSG00000099822	ENSG00000107077	ENSG00000119048	ENSG00000121289	ENSG00000110092	ENSG00000143977	ENSG00000229659	ENSG00000152484
ENSG00000129195	ENSG00000099954	ENSG00000107186	ENSG00000119185	ENSG00000121417	ENSG00000110171	ENSG00000144034	ENSG00000229683	ENSG00000152749
ENSG00000129282	ENSG00000100055	ENSG00000107290	ENSG00000119280	ENSG00000121578	ENSG00000110274	ENSG00000144746	ENSG00000229688	ENSG00000152767
ENSG00000129460	ENSG00000100058	ENSG00000107554	ENSG00000119314	ENSG00000121653	ENSG00000110455	ENSG00000145494	ENSG00000229692	ENSG00000153253
ENSG00000129757	ENSG00000100078	ENSG00000107581	ENSG00000119318	ENSG00000121864	ENSG00000110514	ENSG00000145741	ENSG00000229852	ENSG00000153406
ENSG00000129932	ENSG00000100109	ENSG00000107611	ENSG00000119326	ENSG00000121903	ENSG00000110583	ENSG00000145912	ENSG00000229948	ENSG00000153446
ENSG00000129991	ENSG00000100147	ENSG00000107614	ENSG00000119328	ENSG00000121931	ENSG00000110697	ENSG00000145979	ENSG00000230006	ENSG00000153666
ENSG00000130066	ENSG00000100206	ENSG00000107669	ENSG00000119396	ENSG00000121957	ENSG00000110719	ENSG00000146425	ENSG00000230068	ENSG00000153815
ENSG00000130159	ENSG00000100227	ENSG00000107771	ENSG00000119414	ENSG00000122386	ENSG00000110811	ENSG00000146701	ENSG00000230124	ENSG00000153982
ENSG00000130165	ENSG00000100266	ENSG00000107862	ENSG00000119446	ENSG00000122481	ENSG00000110881	ENSG00000147382	ENSG00000230177	ENSG00000154079
ENSG00000130202	ENSG00000100285	ENSG00000107863	ENSG00000119523	ENSG00000122490	ENSG00000110944	ENSG00000147400	ENSG00000230233	ENSG00000154122
ENSG00000130204	ENSG00000100296	ENSG00000107890	ENSG00000119537	ENSG00000122644	ENSG00000111077	ENSG00000147592	ENSG00000230255	ENSG00000154153
ENSG00000130305	ENSG00000100345	ENSG00000108018	ENSG00000119547	ENSG00000122783	ENSG00000111087	ENSG00000147669	ENSG00000230262	ENSG00000154429
ENSG00000130347	ENSG00000100365	ENSG00000108055	ENSG00000119661	ENSG00000122863	ENSG00000111203	ENSG00000147684	ENSG00000230266	ENSG00000154642
ENSG00000130429	ENSG00000100368	ENSG00000108256	ENSG00000119801	ENSG00000123080	ENSG00000111271	ENSG00000148450	ENSG00000230345	ENSG00000155008
ENSG00000130489	ENSG00000100401	ENSG00000108389	ENSG00000119865	ENSG00000123143	ENSG00000111364	ENSG00000148688	ENSG00000230536	ENSG00000155016
ENSG00000130511	ENSG00000100461	ENSG00000108506	ENSG00000119878	ENSG00000123358	ENSG00000111452	ENSG00000148834	ENSG00000230569	ENSG00000155465
ENSG00000130513	ENSG00000100479	ENSG00000108510	ENSG00000119888	ENSG00000123415	ENSG00000111641	ENSG00000148908	ENSG00000230590	ENSG00000155714
ENSG00000130706	ENSG00000100519	ENSG00000108599	ENSG00000119950	ENSG00000123575	ENSG00000111665	ENSG00000149100	ENSG00000230836	ENSG00000155850
ENSG00000130717	ENSG00000100596	ENSG00000108799	ENSG00000120333	ENSG00000123595	ENSG00000111676	ENSG00000149196	ENSG00000230850	ENSG00000155858
ENSG00000130724	ENSG00000100603	ENSG00000108848	ENSG00000120656	ENSG00000123728	ENSG00000111788	ENSG00000149600	ENSG00000231039	ENSG00000156097
ENSG00000130725	ENSG00000100644	ENSG00000109111	ENSG00000120675	ENSG00000123933	ENSG00000111801	ENSG00000149925	ENSG00000231081	ENSG00000156172
ENSG00000130726	ENSG00000100664	ENSG00000109184	ENSG00000120705	ENSG00000124171	ENSG00000112599	ENSG00000149932	ENSG00000231136	ENSG00000156269
ENSG00000130733	ENSG00000100722	ENSG00000109458	ENSG00000120727	ENSG00000124217	ENSG00000112659	ENSG00000150459	ENSG00000231177	ENSG00000156521
ENSG00000130734	ENSG00000100749	ENSG00000109586	ENSG00000120833	ENSG00000124422	ENSG00000112715	ENSG00000150779	ENSG00000231289	ENSG00000157036
ENSG00000130811	ENSG00000100764	ENSG00000109606	ENSG00000120963	ENSG00000124459	ENSG00000112763	ENSG00000151131	ENSG00000231556	ENSG00000157625
ENSG00000131043	ENSG00000100802	ENSG00000109618	ENSG00000120992	ENSG00000124535	ENSG00000112855	ENSG00000151287	ENSG00000231715	ENSG00000157827
ENSG00000131116	ENSG00000100883	ENSG00000109670	ENSG00000121211	ENSG00000124942	ENSG00000112877	ENSG00000151353	ENSG00000231750	ENSG00000158008
ENSG00000131165	ENSG00000100888	ENSG00000109680	ENSG00000121481	ENSG00000125430	ENSG00000112972	ENSG00000151729	ENSG00000231865	ENSG00000158023
ENSG00000131236	ENSG00000100916	ENSG00000109685	ENSG00000121579	ENSG00000125449	ENSG00000112983	ENSG00000152082	ENSG00000231962	ENSG00000158104
ENSG00000131435	ENSG00000100934	ENSG00000109756	ENSG00000121644	ENSG00000125484	ENSG00000113108	ENSG00000153485	ENSG00000232116	ENSG00000158220
ENSG00000131652	ENSG00000101017	ENSG00000109805	ENSG00000121774	ENSG00000125510	ENSG00000113368	ENSG00000154518	ENSG00000232159	ENSG00000158315
ENSG00000131795	ENSG00000101138	ENSG00000109920	ENSG00000122033	ENSG00000125531	ENSG00000113504	ENSG00000154582	ENSG00000232274	ENSG00000158486
ENSG00000131828	ENSG00000101158	ENSG00000110075	ENSG00000122034	ENSG00000125648	ENSG00000113739	ENSG00000154589	ENSG00000232457	ENSG00000158604
ENSG00000131871	ENSG00000101187	ENSG00000110422	ENSG00000122042	ENSG00000125798	ENSG00000113758	ENSG00000154719	ENSG00000232605	ENSG00000159063
ENSG00000132109	ENSG00000101247	ENSG00000110693	ENSG00000122068	ENSG00000125812	ENSG00000114270	ENSG00000155368	ENSG00000232777	ENSG00000159216
ENSG00000132313	ENSG00000101306	ENSG00000110841	ENSG00000122359	ENSG00000125817	ENSG00000114554	ENSG00000155876	ENSG00000232906	ENSG00000159263
ENSG00000132386	ENSG00000101336	ENSG00000110848	ENSG00000122406	ENSG00000125834	ENSG00000114626	ENSG00000155957	ENSG00000232915	ENSG00000159917
ENSG00000132423	ENSG00000101343	ENSG00000110888	ENSG00000122545	ENSG00000125898	ENSG00000114735	ENSG00000156467	ENSG00000232931	ENSG00000159958
ENSG00000132475	ENSG00000101347	ENSG00000110911	ENSG00000122557	ENSG00000125945	ENSG00000114745	ENSG00000156587	ENSG00000233025	ENSG00000160049
ENSG00000132581	ENSG00000101447	ENSG00000110975	ENSG00000122694	ENSG00000126351	ENSG00000114770	ENSG00000156928	ENSG00000233107	ENSG00000160094
ENSG00000132591	ENSG00000101557	ENSG00000111011	ENSG00000122741	ENSG00000126391	ENSG00000114841	ENSG00000157303	ENSG00000233172	ENSG00000160097
ENSG00000132661	ENSG00000101605	ENSG00000111300	ENSG00000122958	ENSG00000126705	ENSG00000114854	ENSG00000158578	ENSG00000233218	ENSG00000160111
ENSG00000132768	ENSG00000101624	ENSG00000111530	ENSG00000123091	ENSG00000126773	ENSG00000114859	ENSG00000158639	ENSG00000233321	ENSG00000160172
ENSG00000132792	ENSG00000101670	ENSG00000111554	ENSG00000123119	ENSG00000126882	ENSG00000114993	ENSG00000158716	ENSG00000233330	ENSG00000160194
ENSG00000132823	ENSG00000101773	ENSG00000111581	ENSG00000123178	ENSG00000126903	ENSG00000115073	ENSG00000159111	ENSG00000233337	ENSG00000160229
ENSG00000133134	ENSG00000101782	ENSG00000111596	ENSG00000123353	ENSG00000127334	ENSG00000115085	ENSG00000159199	ENSG00000233559	ENSG00000160255
ENSG00000133142	ENSG00000101871	ENSG00000111727	ENSG00000123472	ENSG00000127399	ENSG00000115211	ENSG00000159377	ENSG00000233899	ENSG00000160352
ENSG00000133169	ENSG00000101882	ENSG00000111731	ENSG00000123505	ENSG00000127526	ENSG00000115216	ENSG00000159685	ENSG00000233974	ENSG00000160401
ENSG00000133265	ENSG00000101966	ENSG00000111785	ENSG00000123609	ENSG00000127533	ENSG00000115257	ENSG00000160124	ENSG00000234176	ENSG00000160439
ENSG00000133398	ENSG00000101972	ENSG00000111860	ENSG00000123684	ENSG00000127578	ENSG00000115274	ENSG00000160213	ENSG00000234252	ENSG00000160460
ENSG00000133895	ENSG00000102001	ENSG00000111877	ENSG00000123685	ENSG00000127580	ENSG00000115282	ENSG00000160404	ENSG00000234255	ENSG00000160716
ENSG00000134001	ENSG00000102021	ENSG00000111879	ENSG00000123739	ENSG00000127870	ENSG00000115459	ENSG00000160446	ENSG00000234340	ENSG00000161091
ENSG00000134057	ENSG00000102038	ENSG00000111880	ENSG00000124098	ENSG00000128011	ENSG00000115486	ENSG00000160783	ENSG00000234356	ENSG00000161281
ENSG00000134202	ENSG00000102078	ENSG00000111912	ENSG00000124164	ENSG00000128165	ENSG00000115657	ENSG00000160932	ENSG00000234473	ENSG00000161381
ENSG00000134375	ENSG00000102098	ENSG00000112159	ENSG00000124209	ENSG00000128266	ENSG00000115687	ENSG00000161980	ENSG00000234494	ENSG00000161509
ENSG00000134690	ENSG00000102221	ENSG00000112200	ENSG00000124214	ENSG00000128268	ENSG00000115694	ENSG00000161981	ENSG00000234524	ENSG00000161643
ENSG00000135046	ENSG00000102225	ENSG00000112249	ENSG00000124374	ENSG00000128284	ENSG00000116014	ENSG00000162517	ENSG00000234611	ENSG00000161653
ENSG00000135047	ENSG00000102271	ENSG00000112282	ENSG00000124380	ENSG00000128335	ENSG00000116337	ENSG00000162961	ENSG00000234635	ENSG00000161677
ENSG00000135409	ENSG00000102385	ENSG00000112343	ENSG00000124541	ENSG00000128590	ENSG00000116478	ENSG00000163041	ENSG00000234643	ENSG00000161860
ENSG00000135446	ENSG00000102390	ENSG00000112701	ENSG00000124596	ENSG00000128805	ENSG00000116584	ENSG00000163319	ENSG00000234654	ENSG00000161888
ENSG00000135624	ENSG00000102393	ENSG00000112739	ENSG00000124762	ENSG00000128829	ENSG00000116604	ENSG00000163382	ENSG00000234772	ENSG00000161940
ENSG00000135900	ENSG00000102445	ENSG00000112851	ENSG00000124767	ENSG00000129204	ENSG00000116691	ENSG00000163479	ENSG00000234925	ENSG00000162068
ENSG00000135916	ENSG00000102543	ENSG00000112893	ENSG00000124795	ENSG00000129250	ENSG00000116809	ENSG00000163584	ENSG00000235018	ENSG00000162408
ENSG00000135924	ENSG00000102738	ENSG00000112941	ENSG00000125166	ENSG00000129355	ENSG00000117266	ENSG00000163634	ENSG00000235111	ENSG00000162415
ENSG00000135972	ENSG00000102781	ENSG00000113240	ENSG00000125249	ENSG00000129514	ENSG00000117360	ENSG00000163923	ENSG00000235139	ENSG00000162458
ENSG00000136271	ENSG00000102904	ENSG00000113318	ENSG00000125827	ENSG00000129521	ENSG00000117385	ENSG00000164032	ENSG00000235221	ENSG00000162482
ENSG00000136279	ENSG00000102967	ENSG00000113369	ENSG00000125841	ENSG00000129675	ENSG00000117480	ENSG00000164109	ENSG00000235231	ENSG00000162520
ENSG00000136463	ENSG00000103021	ENSG00000113391	ENSG00000125843	ENSG00000129911	ENSG00000117616	ENSG00000164167	ENSG00000235243	ENSG00000162594
ENSG00000136490	ENSG00000103160	ENSG00000113522	ENSG00000125863	ENSG00000129925	ENSG00000118162	ENSG00000164182	ENSG00000235253	ENSG00000162755
ENSG00000136518	ENSG00000103222	ENSG00000113593	ENSG00000125952	ENSG00000129951	ENSG00000118369	ENSG00000164258	ENSG00000235440	ENSG00000162777
ENSG00000136710	ENSG00000103226	ENSG00000113594	ENSG00000126003	ENSG00000130038	ENSG00000118503	ENSG00000164611	ENSG00000235477	ENSG00000162849
ENSG00000136718	ENSG00000103342	ENSG00000113595	ENSG00000126005	ENSG00000130052	ENSG00000118557	ENSG00000164615	ENSG00000235530	ENSG00000162882
ENSG00000136840	ENSG00000103351	ENSG00000113649	ENSG00000126067	ENSG00000130338	ENSG00000119574	ENSG00000164713	ENSG00000235548	ENSG00000162929
ENSG00000136933	ENSG00000103472	ENSG00000113658	ENSG00000126261	ENSG00000130340	ENSG00000119599	ENSG00000164898	ENSG00000235703	ENSG00000162944
ENSG00000137106	ENSG00000103494	ENSG00000113810	ENSG00000126458	ENSG00000130479	ENSG00000119715	ENSG00000164967	ENSG00000235724	ENSG00000162980
ENSG00000137135	ENSG00000103671	ENSG00000113916	ENSG00000126524	ENSG00000130487	ENSG00000119720	ENSG00000164978	ENSG00000235775	ENSG00000162997
ENSG00000137161	ENSG00000103852	ENSG00000113971	ENSG00000126767	ENSG00000130522	ENSG00000119777	ENSG00000165233	ENSG00000235945	ENSG00000163032
ENSG00000137207	ENSG00000103978	ENSG00000114098	ENSG00000126821	ENSG00000130559	ENSG00000120029	ENSG00000165264	ENSG00000236055	ENSG00000163082
ENSG00000137259	ENSG00000104064	ENSG00000114107	ENSG00000126858	ENSG00000130560	ENSG00000120049	ENSG00000165502	ENSG00000236194	ENSG00000163145
ENSG00000137267	ENSG00000104177	ENSG00000114120	ENSG00000127022	ENSG00000130584	ENSG00000120318	ENSG00000165609	ENSG00000236240	ENSG00000163162
ENSG00000137312	ENSG00000104205	ENSG00000114127	ENSG00000127125	ENSG00000130589	ENSG00000120899	ENSG00000165629	ENSG00000236383	ENSG00000163249
ENSG00000137331	ENSG00000104299	ENSG00000114166	ENSG00000127252	ENSG00000130600	ENSG00000120948	ENSG00000165637	ENSG00000236414	ENSG00000163257
ENSG00000137409	ENSG00000104320	ENSG00000114316	ENSG00000127337	ENSG00000130703	ENSG00000121060	ENSG00000165672	ENSG00000236499	ENSG00000163291
ENSG00000137692	ENSG00000104324	ENSG00000114331	ENSG00000127666	ENSG00000130749	ENSG00000121281	ENSG00000165704	ENSG00000236525	ENSG00000163352
ENSG00000137700	ENSG00000104412	ENSG00000114346	ENSG00000128039	ENSG00000130766	ENSG00000121716	ENSG00000165775	ENSG00000236576	ENSG00000163626
ENSG00000137806	ENSG00000104413	ENSG00000114423	ENSG00000128283	ENSG00000130803	ENSG00000122085	ENSG00000166002	ENSG00000236582	ENSG00000163738
ENSG00000137825	ENSG00000104419	ENSG00000114439	ENSG00000128340	ENSG00000130818	ENSG00000122133	ENSG00000166136	ENSG00000236670	ENSG00000163807
ENSG00000137947	ENSG00000104613	ENSG00000114742	ENSG00000128534	ENSG00000130829	ENSG00000122515	ENSG00000166228	ENSG00000236892	ENSG00000163810
ENSG00000138029	ENSG00000104626	ENSG00000114796	ENSG00000128581	ENSG00000130943	ENSG00000122678	ENSG00000166337	ENSG00000236991	ENSG00000163814
ENSG00000138030	ENSG00000104691	ENSG00000114857	ENSG00000128595	ENSG00000130956	ENSG00000123136	ENSG00000166352	ENSG00000237049	ENSG00000163958
ENSG00000138073	ENSG00000104738	ENSG00000114933	ENSG00000128609	ENSG00000131016	ENSG00000123146	ENSG00000166452	ENSG00000237099	ENSG00000163975
ENSG00000138107	ENSG00000104760	ENSG00000115020	ENSG00000128654	ENSG00000131196	ENSG00000124006	ENSG00000166557	ENSG00000237131	ENSG00000164010
ENSG00000138621	ENSG00000104833	ENSG00000115109	ENSG00000128791	ENSG00000131242	ENSG00000124067	ENSG00000166562	ENSG00000237225	ENSG00000164048
ENSG00000138772	ENSG00000104870	ENSG00000115137	ENSG00000128989	ENSG00000131323	ENSG00000124181	ENSG00000166582	ENSG00000237278	ENSG00000164099
ENSG00000138777	ENSG00000104880	ENSG00000115145	ENSG00000129128	ENSG00000131370	ENSG00000124222	ENSG00000166595	ENSG00000237291	ENSG00000164241
ENSG00000138794	ENSG00000104888	ENSG00000115355	ENSG00000129187	ENSG00000131409	ENSG00000124357	ENSG00000166710	ENSG00000237307	ENSG00000164323
ENSG00000138801	ENSG00000104941	ENSG00000115419	ENSG00000129244	ENSG00000131446	ENSG00000124508	ENSG00000166794	ENSG00000237359	ENSG00000164399
ENSG00000139131	ENSG00000105136	ENSG00000115464	ENSG00000129455	ENSG00000131650	ENSG00000124574	ENSG00000166797	ENSG00000237458	ENSG00000164400
ENSG00000139180	ENSG00000105176	ENSG00000115504	ENSG00000129480	ENSG00000131653	ENSG00000124587	ENSG00000167088	ENSG00000237491	ENSG00000164406
ENSG00000139269	ENSG00000105186	ENSG00000115524	ENSG00000129625	ENSG00000131759	ENSG00000124602	ENSG00000167118	ENSG00000237534	ENSG00000164535
ENSG00000139546	ENSG00000105287	ENSG00000115548	ENSG00000129682	ENSG00000131779	ENSG00000124608	ENSG00000167286	ENSG00000237719	ENSG00000164764
ENSG00000139641	ENSG00000105290	ENSG00000115760	ENSG00000130021	ENSG00000131845	ENSG00000125089	ENSG00000167397	ENSG00000237849	ENSG00000164932
ENSG00000139832	ENSG00000105409	ENSG00000115808	ENSG00000130024	ENSG00000131849	ENSG00000125122	ENSG00000167641	ENSG00000237971	ENSG00000164938
ENSG00000140105	ENSG00000105426	ENSG00000115839	ENSG00000130035	ENSG00000131873	ENSG00000125347	ENSG00000167645	ENSG00000238033	ENSG00000165131
ENSG00000140365	ENSG00000105483	ENSG00000115841	ENSG00000130176	ENSG00000131943	ENSG00000125434	ENSG00000167775	ENSG00000238151	ENSG00000165171
ENSG00000140395	ENSG00000105793	ENSG00000115904	ENSG00000130193	ENSG00000132002	ENSG00000125447	ENSG00000167815	ENSG00000238198	ENSG00000165181
ENSG00000140740	ENSG00000105821	ENSG00000115942	ENSG00000130224	ENSG00000132155	ENSG00000125450	ENSG00000167862	ENSG00000238261	ENSG00000165521
ENSG00000140854	ENSG00000105835	ENSG00000115966	ENSG00000130311	ENSG00000132357	ENSG00000125459	ENSG00000167863	ENSG00000239002	ENSG00000165694
ENSG00000141349	ENSG00000105849	ENSG00000115970	ENSG00000130638	ENSG00000132405	ENSG00000125503	ENSG00000167900	ENSG00000239426	ENSG00000165985
ENSG00000141522	ENSG00000105854	ENSG00000115977	ENSG00000130707	ENSG00000132436	ENSG00000125637	ENSG00000167920	ENSG00000239503	ENSG00000165996
ENSG00000141543	ENSG00000105856	ENSG00000116001	ENSG00000130958	ENSG00000132613	ENSG00000125733	ENSG00000168002	ENSG00000239544	ENSG00000166016
ENSG00000141560	ENSG00000105889	ENSG00000116117	ENSG00000131148	ENSG00000132623	ENSG00000125746	ENSG00000168028	ENSG00000239653	ENSG00000166105
ENSG00000141562	ENSG00000105926	ENSG00000116127	ENSG00000131153	ENSG00000132640	ENSG00000125755	ENSG00000168159	ENSG00000239665	ENSG00000166135
ENSG00000141744	ENSG00000105939	ENSG00000116138	ENSG00000131171	ENSG00000132688	ENSG00000125844	ENSG00000168273	ENSG00000239686	ENSG00000166220
ENSG00000141873	ENSG00000105948	ENSG00000116350	ENSG00000131238	ENSG00000132819	ENSG00000125895	ENSG00000168275	ENSG00000240132	ENSG00000166250
ENSG00000142186	ENSG00000105953	ENSG00000116406	ENSG00000131467	ENSG00000132881	ENSG00000125967	ENSG00000168303	ENSG00000240207	ENSG00000166260
ENSG00000142230	ENSG00000105976	ENSG00000116497	ENSG00000131507	ENSG00000133065	ENSG00000126001	ENSG00000168374	ENSG00000240411	ENSG00000166340
ENSG00000142252	ENSG00000106012	ENSG00000116539	ENSG00000131508	ENSG00000133069	ENSG00000126012	ENSG00000168393	ENSG00000240792	ENSG00000166359
ENSG00000142396	ENSG00000106013	ENSG00000116560	ENSG00000131669	ENSG00000133193	ENSG00000126106	ENSG00000168653	ENSG00000240893	ENSG00000166444
ENSG00000142544	ENSG00000106052	ENSG00000116580	ENSG00000131732	ENSG00000133275	ENSG00000126107	ENSG00000168754	ENSG00000240895	ENSG00000166482
ENSG00000142546	ENSG00000106069	ENSG00000116641	ENSG00000131944	ENSG00000133561	ENSG00000126215	ENSG00000168894	ENSG00000241170	ENSG00000166667
ENSG00000142657	ENSG00000106144	ENSG00000116668	ENSG00000131966	ENSG00000133597	ENSG00000126461	ENSG00000169019	ENSG00000241399	ENSG00000166676
ENSG00000142694	ENSG00000106244	ENSG00000116679	ENSG00000131981	ENSG00000133874	ENSG00000126464	ENSG00000169020	ENSG00000241784	ENSG00000166682
ENSG00000143156	ENSG00000106346	ENSG00000116698	ENSG00000132383	ENSG00000134070	ENSG00000126467	ENSG00000169021	ENSG00000241926	ENSG00000166704
ENSG00000143314	ENSG00000106351	ENSG00000116754	ENSG00000132388	ENSG00000134107	ENSG00000126561	ENSG00000169169	ENSG00000241956	ENSG00000166816
ENSG00000143369	ENSG00000106443	ENSG00000116783	ENSG00000132406	ENSG00000134109	ENSG00000126562	ENSG00000169189	ENSG00000242094	ENSG00000166997
ENSG00000143416	ENSG00000106462	ENSG00000116830	ENSG00000132429	ENSG00000134138	ENSG00000126746	ENSG00000169230	ENSG00000242261	ENSG00000167065
ENSG00000143545	ENSG00000106477	ENSG00000116984	ENSG00000132507	ENSG00000134247	ENSG00000127054	ENSG00000169253	ENSG00000242569	ENSG00000167306
ENSG00000143570	ENSG00000106524	ENSG00000117139	ENSG00000132664	ENSG00000134698	ENSG00000127191	ENSG00000169288	ENSG00000242622	ENSG00000167363
ENSG00000143575	ENSG00000106610	ENSG00000117262	ENSG00000132749	ENSG00000134817	ENSG00000127415	ENSG00000169599	ENSG00000242654	ENSG00000167555
ENSG00000143621	ENSG00000106617	ENSG00000117335	ENSG00000132912	ENSG00000134864	ENSG00000127419	ENSG00000169877	ENSG00000242770	ENSG00000167595
ENSG00000143627	ENSG00000106638	ENSG00000117569	ENSG00000132964	ENSG00000134954	ENSG00000127511	ENSG00000169976	ENSG00000242888	ENSG00000167613
ENSG00000143774	ENSG00000106733	ENSG00000117597	ENSG00000133111	ENSG00000135245	ENSG00000127564	ENSG00000170043	ENSG00000242931	ENSG00000167625
ENSG00000143793	ENSG00000106772	ENSG00000117625	ENSG00000133317	ENSG00000135338	ENSG00000127586	ENSG00000170180	ENSG00000242950	ENSG00000167637
ENSG00000143891	ENSG00000106804	ENSG00000117724	ENSG00000133318	ENSG00000135362	ENSG00000127663	ENSG00000170270	ENSG00000243053	ENSG00000167676
ENSG00000144158	ENSG00000106993	ENSG00000118007	ENSG00000133393	ENSG00000135363	ENSG00000127948	ENSG00000170627	ENSG00000243649	ENSG00000167765
ENSG00000144485	ENSG00000107201	ENSG00000118058	ENSG00000133639	ENSG00000135392	ENSG00000127957	ENSG00000170860	ENSG00000243859	ENSG00000167766
ENSG00000144591	ENSG00000107281	ENSG00000118193	ENSG00000133678	ENSG00000135414	ENSG00000128159	ENSG00000170889	ENSG00000245149	ENSG00000167881
ENSG00000145050	ENSG00000107625	ENSG00000118200	ENSG00000133703	ENSG00000135503	ENSG00000128191	ENSG00000171135	ENSG00000245164	ENSG00000167987
ENSG00000146007	ENSG00000107643	ENSG00000118260	ENSG00000133740	ENSG00000135604	ENSG00000128563	ENSG00000171202	ENSG00000245532	ENSG00000168005
ENSG00000146109	ENSG00000107651	ENSG00000118412	ENSG00000133818	ENSG00000135622	ENSG00000128578	ENSG00000171222	ENSG00000246250	ENSG00000168140
ENSG00000146232	ENSG00000107672	ENSG00000118432	ENSG00000133872	ENSG00000135686	ENSG00000128731	ENSG00000171311	ENSG00000246334	ENSG00000168175
ENSG00000146540	ENSG00000107745	ENSG00000118482	ENSG00000133935	ENSG00000135709	ENSG00000129219	ENSG00000171421	ENSG00000246451	ENSG00000168255
ENSG00000147155	ENSG00000107758	ENSG00000118762	ENSG00000134046	ENSG00000135736	ENSG00000129347	ENSG00000171840	ENSG00000246477	ENSG00000168260
ENSG00000147381	ENSG00000107779	ENSG00000118873	ENSG00000134049	ENSG00000135747	ENSG00000129467	ENSG00000171960	ENSG00000246851	ENSG00000168297
ENSG00000147383	ENSG00000107897	ENSG00000118965	ENSG00000134058	ENSG00000135749	ENSG00000129484	ENSG00000172115	ENSG00000246922	ENSG00000168566
ENSG00000147416	ENSG00000107937	ENSG00000119041	ENSG00000134291	ENSG00000135750	ENSG00000129566	ENSG00000172172	ENSG00000247627	ENSG00000168575
ENSG00000147443	ENSG00000107938	ENSG00000119285	ENSG00000134308	ENSG00000135763	ENSG00000129968	ENSG00000172270	ENSG00000248115	ENSG00000168612
ENSG00000147465	ENSG00000107951	ENSG00000119321	ENSG00000134326	ENSG00000135766	ENSG00000129993	ENSG00000172301	ENSG00000248125	ENSG00000168781
ENSG00000147586	ENSG00000107968	ENSG00000119397	ENSG00000134463	ENSG00000135801	ENSG00000130158	ENSG00000172336	ENSG00000248175	ENSG00000168878
ENSG00000147804	ENSG00000108039	ENSG00000119509	ENSG00000134470	ENSG00000135823	ENSG00000130244	ENSG00000172366	ENSG00000248195	ENSG00000168899
ENSG00000147872	ENSG00000108061	ENSG00000119596	ENSG00000134533	ENSG00000135898	ENSG00000130254	ENSG00000172531	ENSG00000248196	ENSG00000168903
ENSG00000148290	ENSG00000108264	ENSG00000119684	ENSG00000134548	ENSG00000135953	ENSG00000130270	ENSG00000172586	ENSG00000248302	ENSG00000168917
ENSG00000148291	ENSG00000108349	ENSG00000119685	ENSG00000134602	ENSG00000135956	ENSG00000130299	ENSG00000172590	ENSG00000248393	ENSG00000169057
ENSG00000148308	ENSG00000108387	ENSG00000119707	ENSG00000134686	ENSG00000135966	ENSG00000130304	ENSG00000172757	ENSG00000248415	ENSG00000169213
ENSG00000148334	ENSG00000108395	ENSG00000119778	ENSG00000134755	ENSG00000136144	ENSG00000130382	ENSG00000172974	ENSG00000248443	ENSG00000169242
ENSG00000148335	ENSG00000108406	ENSG00000119906	ENSG00000134758	ENSG00000136158	ENSG00000130475	ENSG00000173113	ENSG00000248532	ENSG00000169271
ENSG00000148362	ENSG00000108423	ENSG00000119912	ENSG00000134779	ENSG00000136213	ENSG00000130477	ENSG00000173141	ENSG00000248571	ENSG00000169314
ENSG00000148444	ENSG00000108443	ENSG00000119969	ENSG00000134827	ENSG00000136280	ENSG00000130528	ENSG00000173163	ENSG00000248720	ENSG00000169413
ENSG00000148803	ENSG00000108448	ENSG00000120008	ENSG00000134871	ENSG00000136444	ENSG00000130529	ENSG00000173207	ENSG00000248762	ENSG00000169570
ENSG00000149257	ENSG00000108559	ENSG00000120051	ENSG00000134970	ENSG00000136636	ENSG00000130653	ENSG00000173272	ENSG00000248870	ENSG00000169919
ENSG00000149541	ENSG00000108679	ENSG00000120071	ENSG00000134996	ENSG00000136720	ENSG00000130695	ENSG00000173418	ENSG00000249079	ENSG00000169964
ENSG00000149636	ENSG00000108846	ENSG00000120137	ENSG00000135002	ENSG00000136802	ENSG00000130702	ENSG00000173436	ENSG00000249084	ENSG00000170006
ENSG00000149743	ENSG00000108883	ENSG00000120370	ENSG00000135045	ENSG00000136816	ENSG00000130714	ENSG00000173511	ENSG00000249100	ENSG00000170074
ENSG00000149761	ENSG00000109113	ENSG00000120458	ENSG00000135070	ENSG00000136819	ENSG00000130751	ENSG00000173812	ENSG00000249191	ENSG00000170144
ENSG00000149781	ENSG00000109189	ENSG00000120519	ENSG00000135324	ENSG00000136870	ENSG00000130758	ENSG00000174547	ENSG00000249226	ENSG00000170145
ENSG00000149823	ENSG00000109323	ENSG00000120539	ENSG00000135334	ENSG00000136875	ENSG00000130787	ENSG00000174886	ENSG00000249261	ENSG00000170271
ENSG00000149923	ENSG00000109381	ENSG00000120662	ENSG00000135469	ENSG00000136950	ENSG00000130813	ENSG00000174917	ENSG00000249337	ENSG00000170382
ENSG00000149927	ENSG00000109536	ENSG00000120733	ENSG00000135486	ENSG00000136997	ENSG00000130816	ENSG00000175334	ENSG00000249437	ENSG00000170476
ENSG00000149929	ENSG00000109674	ENSG00000120798	ENSG00000135535	ENSG00000137040	ENSG00000130821	ENSG00000175390	ENSG00000249489	ENSG00000170748
ENSG00000150316	ENSG00000109762	ENSG00000120800	ENSG00000135677	ENSG00000137094	ENSG00000130822	ENSG00000175416	ENSG00000249547	ENSG00000170909
ENSG00000150433	ENSG00000109790	ENSG00000120868	ENSG00000135776	ENSG00000137124	ENSG00000130827	ENSG00000175581	ENSG00000249842	ENSG00000170946
ENSG00000150456	ENSG00000109881	ENSG00000121210	ENSG00000135821	ENSG00000137166	ENSG00000130844	ENSG00000175606	ENSG00000249863	ENSG00000171084
ENSG00000150753	ENSG00000109911	ENSG00000121621	ENSG00000135845	ENSG00000137193	ENSG00000131037	ENSG00000175701	ENSG00000250040	ENSG00000171121
ENSG00000150991	ENSG00000109917	ENSG00000121741	ENSG00000135926	ENSG00000137266	ENSG00000131067	ENSG00000175768	ENSG00000250069	ENSG00000171132
ENSG00000151465	ENSG00000110002	ENSG00000121749	ENSG00000136003	ENSG00000137275	ENSG00000131368	ENSG00000175854	ENSG00000250074	ENSG00000171291
ENSG00000151500	ENSG00000110031	ENSG00000121879	ENSG00000136048	ENSG00000137310	ENSG00000131408	ENSG00000175886	ENSG00000250124	ENSG00000171295
ENSG00000152234	ENSG00000110429	ENSG00000121892	ENSG00000136104	ENSG00000137338	ENSG00000131584	ENSG00000176046	ENSG00000250189	ENSG00000171368
ENSG00000153048	ENSG00000110435	ENSG00000121988	ENSG00000136146	ENSG00000137486	ENSG00000131591	ENSG00000176101	ENSG00000250505	ENSG00000171475
ENSG00000153140	ENSG00000110497	ENSG00000122008	ENSG00000136149	ENSG00000137492	ENSG00000131697	ENSG00000176209	ENSG00000250573	ENSG00000171657
ENSG00000155366	ENSG00000110619	ENSG00000122126	ENSG00000136159	ENSG00000137502	ENSG00000131748	ENSG00000176731	ENSG00000250654	ENSG00000171757
ENSG00000155438	ENSG00000110680	ENSG00000122299	ENSG00000136238	ENSG00000137656	ENSG00000131788	ENSG00000176894	ENSG00000250655	ENSG00000171847
ENSG00000156009	ENSG00000110713	ENSG00000122417	ENSG00000136240	ENSG00000137747	ENSG00000131797	ENSG00000176912	ENSG00000250723	ENSG00000171862
ENSG00000156127	ENSG00000110721	ENSG00000122435	ENSG00000136247	ENSG00000138031	ENSG00000132000	ENSG00000177105	ENSG00000251111	ENSG00000172014
ENSG00000156261	ENSG00000110756	ENSG00000122477	ENSG00000136261	ENSG00000138032	ENSG00000132004	ENSG00000177156	ENSG00000251112	ENSG00000172062
ENSG00000156709	ENSG00000110768	ENSG00000122483	ENSG00000136485	ENSG00000138080	ENSG00000132016	ENSG00000177674	ENSG00000251188	ENSG00000172262
ENSG00000157020	ENSG00000110852	ENSG00000122484	ENSG00000136717	ENSG00000138092	ENSG00000132017	ENSG00000177855	ENSG00000251199	ENSG00000172318
ENSG00000157191	ENSG00000111142	ENSG00000122912	ENSG00000136783	ENSG00000138166	ENSG00000132024	ENSG00000177868	ENSG00000251229	ENSG00000172426
ENSG00000157778	ENSG00000111247	ENSG00000122965	ENSG00000136897	ENSG00000138185	ENSG00000132153	ENSG00000178057	ENSG00000251278	ENSG00000172476
ENSG00000157870	ENSG00000111358	ENSG00000122966	ENSG00000136908	ENSG00000138434	ENSG00000132254	ENSG00000178449	ENSG00000251338	ENSG00000172578
ENSG00000157916	ENSG00000111450	ENSG00000122970	ENSG00000136938	ENSG00000138604	ENSG00000132361	ENSG00000178719	ENSG00000251348	ENSG00000172660
ENSG00000158042	ENSG00000111540	ENSG00000123066	ENSG00000136940	ENSG00000138613	ENSG00000132382	ENSG00000178980	ENSG00000251484	ENSG00000172663
ENSG00000158525	ENSG00000111602	ENSG00000123104	ENSG00000137054	ENSG00000138614	ENSG00000132510	ENSG00000178982	ENSG00000251487	ENSG00000172771
ENSG00000158526	ENSG00000111605	ENSG00000123124	ENSG00000137075	ENSG00000138685	ENSG00000132535	ENSG00000179085	ENSG00000251497	ENSG00000172840
ENSG00000158552	ENSG00000111615	ENSG00000123191	ENSG00000137198	ENSG00000138867	ENSG00000132600	ENSG00000179101	ENSG00000251562	ENSG00000172867
ENSG00000158710	ENSG00000111647	ENSG00000123473	ENSG00000137364	ENSG00000139211	ENSG00000132635	ENSG00000179222	ENSG00000251585	ENSG00000172888
ENSG00000158864	ENSG00000111790	ENSG00000123485	ENSG00000137500	ENSG00000139266	ENSG00000132694	ENSG00000179271	ENSG00000251689	ENSG00000172967
ENSG00000159069	ENSG00000111816	ENSG00000123594	ENSG00000137575	ENSG00000139514	ENSG00000132702	ENSG00000179958	ENSG00000253177	ENSG00000173041
ENSG00000159079	ENSG00000111834	ENSG00000123607	ENSG00000137714	ENSG00000139549	ENSG00000132740	ENSG00000180389	ENSG00000253236	ENSG00000173166
ENSG00000159210	ENSG00000112062	ENSG00000123636	ENSG00000137764	ENSG00000139651	ENSG00000132781	ENSG00000180817	ENSG00000253284	ENSG00000173250
ENSG00000159335	ENSG00000112081	ENSG00000123836	ENSG00000137814	ENSG00000139675	ENSG00000132793	ENSG00000180822	ENSG00000253389	ENSG00000173402
ENSG00000159348	ENSG00000112118	ENSG00000123908	ENSG00000137834	ENSG00000139718	ENSG00000132879	ENSG00000180992	ENSG00000253548	ENSG00000173542
ENSG00000159352	ENSG00000112130	ENSG00000124151	ENSG00000137876	ENSG00000139800	ENSG00000133313	ENSG00000181019	ENSG00000253651	ENSG00000173546
ENSG00000159363	ENSG00000112146	ENSG00000124177	ENSG00000137936	ENSG00000139946	ENSG00000133454	ENSG00000181029	ENSG00000253840	ENSG00000173641
ENSG00000159423	ENSG00000112234	ENSG00000124198	ENSG00000137944	ENSG00000140006	ENSG00000133460	ENSG00000181061	ENSG00000254079	ENSG00000173662
ENSG00000159674	ENSG00000112273	ENSG00000124201	ENSG00000137996	ENSG00000140022	ENSG00000133612	ENSG00000181218	ENSG00000254141	ENSG00000173698
ENSG00000159884	ENSG00000112339	ENSG00000124224	ENSG00000138069	ENSG00000140044	ENSG00000133619	ENSG00000181610	ENSG00000254180	ENSG00000173715
ENSG00000160050	ENSG00000112367	ENSG00000124275	ENSG00000138071	ENSG00000140265	ENSG00000133943	ENSG00000181817	ENSG00000254228	ENSG00000173727
ENSG00000160209	ENSG00000112419	ENSG00000124486	ENSG00000138175	ENSG00000140320	ENSG00000134030	ENSG00000181924	ENSG00000254360	ENSG00000173818
ENSG00000160211	ENSG00000112562	ENSG00000124549	ENSG00000138293	ENSG00000140332	ENSG00000134253	ENSG00000181991	ENSG00000254582	ENSG00000173875
ENSG00000160221	ENSG00000112578	ENSG00000124721	ENSG00000138381	ENSG00000140406	ENSG00000134452	ENSG00000182004	ENSG00000254646	ENSG00000174206
ENSG00000160226	ENSG00000112685	ENSG00000124749	ENSG00000138430	ENSG00000140443	ENSG00000134453	ENSG00000182054	ENSG00000254712	ENSG00000174326
ENSG00000160256	ENSG00000112742	ENSG00000124789	ENSG00000138459	ENSG00000140450	ENSG00000134574	ENSG00000182154	ENSG00000254838	ENSG00000174327
ENSG00000160284	ENSG00000112769	ENSG00000124831	ENSG00000138617	ENSG00000140479	ENSG00000134575	ENSG00000182165	ENSG00000254845	ENSG00000174428
ENSG00000160410	ENSG00000112874	ENSG00000125257	ENSG00000138641	ENSG00000140564	ENSG00000134815	ENSG00000182518	ENSG00000254937	ENSG00000174437
ENSG00000160447	ENSG00000112984	ENSG00000125386	ENSG00000138660	ENSG00000140691	ENSG00000134884	ENSG00000182551	ENSG00000254976	ENSG00000174514
ENSG00000160563	ENSG00000113070	ENSG00000125633	ENSG00000138663	ENSG00000140743	ENSG00000134905	ENSG00000183011	ENSG00000255000	ENSG00000174718
ENSG00000160753	ENSG00000113141	ENSG00000125676	ENSG00000138678	ENSG00000140943	ENSG00000135127	ENSG00000183172	ENSG00000255030	ENSG00000174827
ENSG00000160799	ENSG00000113161	ENSG00000125772	ENSG00000138760	ENSG00000140948	ENSG00000135424	ENSG00000183291	ENSG00000255048	ENSG00000174840
ENSG00000160813	ENSG00000113163	ENSG00000125885	ENSG00000138785	ENSG00000140987	ENSG00000135473	ENSG00000183617	ENSG00000255116	ENSG00000174912
ENSG00000160948	ENSG00000113282	ENSG00000126070	ENSG00000138795	ENSG00000141026	ENSG00000135476	ENSG00000183726	ENSG00000255225	ENSG00000174943
ENSG00000161011	ENSG00000113356	ENSG00000126216	ENSG00000138796	ENSG00000141098	ENSG00000135502	ENSG00000183978	ENSG00000255309	ENSG00000175170
ENSG00000161036	ENSG00000113360	ENSG00000126777	ENSG00000138821	ENSG00000141542	ENSG00000135506	ENSG00000184009	ENSG00000255315	ENSG00000175183
ENSG00000161179	ENSG00000113396	ENSG00000126790	ENSG00000139112	ENSG00000141568	ENSG00000135587	ENSG00000184752	ENSG00000255319	ENSG00000175189
ENSG00000161265	ENSG00000113407	ENSG00000126870	ENSG00000139146	ENSG00000141569	ENSG00000135596	ENSG00000184831	ENSG00000255341	ENSG00000175220
ENSG00000161513	ENSG00000113456	ENSG00000127081	ENSG00000139168	ENSG00000141582	ENSG00000135637	ENSG00000184897	ENSG00000255423	ENSG00000175309
ENSG00000161671	ENSG00000113532	ENSG00000127311	ENSG00000139233	ENSG00000141642	ENSG00000135723	ENSG00000184983	ENSG00000255503	ENSG00000175322
ENSG00000161920	ENSG00000113569	ENSG00000127329	ENSG00000139289	ENSG00000141664	ENSG00000135740	ENSG00000184990	ENSG00000255510	ENSG00000175329
ENSG00000161960	ENSG00000113597	ENSG00000127481	ENSG00000139405	ENSG00000141682	ENSG00000135912	ENSG00000185043	ENSG00000255559	ENSG00000175356
ENSG00000161999	ENSG00000113643	ENSG00000127483	ENSG00000139433	ENSG00000141696	ENSG00000136059	ENSG00000185198	ENSG00000256115	ENSG00000175414
ENSG00000162174	ENSG00000113648	ENSG00000127603	ENSG00000139505	ENSG00000141699	ENSG00000136270	ENSG00000185275	ENSG00000256188	ENSG00000175445
ENSG00000162191	ENSG00000113721	ENSG00000127914	ENSG00000139517	ENSG00000141720	ENSG00000136305	ENSG00000185559	ENSG00000256282	ENSG00000175489
ENSG00000162194	ENSG00000113812	ENSG00000127980	ENSG00000139687	ENSG00000141854	ENSG00000136807	ENSG00000185608	ENSG00000256340	ENSG00000175505
ENSG00000162384	ENSG00000113838	ENSG00000127995	ENSG00000139977	ENSG00000141858	ENSG00000136830	ENSG00000185651	ENSG00000256545	ENSG00000175548
ENSG00000162385	ENSG00000113851	ENSG00000128000	ENSG00000140025	ENSG00000141934	ENSG00000136856	ENSG00000185808	ENSG00000256642	ENSG00000175564
ENSG00000162585	ENSG00000113924	ENSG00000128487	ENSG00000140157	ENSG00000141985	ENSG00000136878	ENSG00000185883	ENSG00000256981	ENSG00000175746
ENSG00000162729	ENSG00000114030	ENSG00000128512	ENSG00000140263	ENSG00000142208	ENSG00000137171	ENSG00000185885	ENSG00000257027	ENSG00000175826
ENSG00000162851	ENSG00000114126	ENSG00000128585	ENSG00000140391	ENSG00000142327	ENSG00000137200	ENSG00000186184	ENSG00000257178	ENSG00000175873
ENSG00000162910	ENSG00000114268	ENSG00000128591	ENSG00000140600	ENSG00000142409	ENSG00000137221	ENSG00000186395	ENSG00000257254	ENSG00000175899
ENSG00000163156	ENSG00000114446	ENSG00000128596	ENSG00000140876	ENSG00000142556	ENSG00000137411	ENSG00000186577	ENSG00000257337	ENSG00000175911
ENSG00000163159	ENSG00000114473	ENSG00000128872	ENSG00000140931	ENSG00000142606	ENSG00000137491	ENSG00000186940	ENSG00000257391	ENSG00000175920
ENSG00000163344	ENSG00000114480	ENSG00000128881	ENSG00000140941	ENSG00000142686	ENSG00000137497	ENSG00000187118	ENSG00000257534	ENSG00000176055
ENSG00000163468	ENSG00000114487	ENSG00000128908	ENSG00000141030	ENSG00000142784	ENSG00000137522	ENSG00000187193	ENSG00000257612	ENSG00000176124
ENSG00000163481	ENSG00000114491	ENSG00000128923	ENSG00000141101	ENSG00000142794	ENSG00000137802	ENSG00000187608	ENSG00000257742	ENSG00000176244
ENSG00000163541	ENSG00000114520	ENSG00000128928	ENSG00000141179	ENSG00000142961	ENSG00000137817	ENSG00000187653	ENSG00000257803	ENSG00000176273
ENSG00000163636	ENSG00000114541	ENSG00000129003	ENSG00000141401	ENSG00000143061	ENSG00000137841	ENSG00000188010	ENSG00000257957	ENSG00000176274
ENSG00000163870	ENSG00000114573	ENSG00000129167	ENSG00000141429	ENSG00000143067	ENSG00000137868	ENSG00000188186	ENSG00000258100	ENSG00000176349
ENSG00000163882	ENSG00000114648	ENSG00000129292	ENSG00000141698	ENSG00000143126	ENSG00000138002	ENSG00000188486	ENSG00000258210	ENSG00000176383
ENSG00000163918	ENSG00000114670	ENSG00000129315	ENSG00000141753	ENSG00000143147	ENSG00000138074	ENSG00000189043	ENSG00000258274	ENSG00000176387
ENSG00000163950	ENSG00000114805	ENSG00000129317	ENSG00000142166	ENSG00000143157	ENSG00000138316	ENSG00000189159	ENSG00000258332	ENSG00000176472
ENSG00000163956	ENSG00000114861	ENSG00000129493	ENSG00000142185	ENSG00000143257	ENSG00000138623	ENSG00000189171	ENSG00000258433	ENSG00000176593
ENSG00000164039	ENSG00000114904	ENSG00000129534	ENSG00000142453	ENSG00000143333	ENSG00000138834	ENSG00000196154	ENSG00000258441	ENSG00000176909
ENSG00000164051	ENSG00000114988	ENSG00000129646	ENSG00000142634	ENSG00000143373	ENSG00000139182	ENSG00000196236	ENSG00000258527	ENSG00000176920
ENSG00000164062	ENSG00000115053	ENSG00000130023	ENSG00000142856	ENSG00000143384	ENSG00000139190	ENSG00000196262	ENSG00000258548	ENSG00000177042
ENSG00000164081	ENSG00000115170	ENSG00000130164	ENSG00000142867	ENSG00000143393	ENSG00000139194	ENSG00000196531	ENSG00000258559	ENSG00000177225
ENSG00000164105	ENSG00000115207	ENSG00000130396	ENSG00000143013	ENSG00000143515	ENSG00000139197	ENSG00000196636	ENSG00000258773	ENSG00000177236
ENSG00000164111	ENSG00000115239	ENSG00000130449	ENSG00000143119	ENSG00000143674	ENSG00000139531	ENSG00000196655	ENSG00000258827	ENSG00000177302
ENSG00000164867	ENSG00000115252	ENSG00000130699	ENSG00000143149	ENSG00000143740	ENSG00000139620	ENSG00000196747	ENSG00000258891	ENSG00000177363
ENSG00000164885	ENSG00000115267	ENSG00000130723	ENSG00000143155	ENSG00000143878	ENSG00000139631	ENSG00000196967	ENSG00000258968	ENSG00000177455
ENSG00000164897	ENSG00000115295	ENSG00000130779	ENSG00000143179	ENSG00000143952	ENSG00000139636	ENSG00000196976	ENSG00000259155	ENSG00000177640
ENSG00000164934	ENSG00000115339	ENSG00000130783	ENSG00000143183	ENSG00000144120	ENSG00000139645	ENSG00000197061	ENSG00000259212	ENSG00000177683
ENSG00000165092	ENSG00000115368	ENSG00000130856	ENSG00000143222	ENSG00000144233	ENSG00000139880	ENSG00000197223	ENSG00000259326	ENSG00000177694
ENSG00000165272	ENSG00000115392	ENSG00000130997	ENSG00000143252	ENSG00000144283	ENSG00000140287	ENSG00000197345	ENSG00000259527	ENSG00000177725
ENSG00000165280	ENSG00000115421	ENSG00000131023	ENSG00000143321	ENSG00000144468	ENSG00000140326	ENSG00000197728	ENSG00000259614	ENSG00000177807
ENSG00000165501	ENSG00000115425	ENSG00000131051	ENSG00000143401	ENSG00000144560	ENSG00000140400	ENSG00000197746	ENSG00000259713	ENSG00000177910
ENSG00000165644	ENSG00000115594	ENSG00000131149	ENSG00000143420	ENSG00000144567	ENSG00000140451	ENSG00000197903	ENSG00000259732	ENSG00000177947
ENSG00000165688	ENSG00000115677	ENSG00000131374	ENSG00000143590	ENSG00000144579	ENSG00000140474	ENSG00000197956	ENSG00000259786	ENSG00000177989
ENSG00000165702	ENSG00000115738	ENSG00000131375	ENSG00000143612	ENSG00000144647	ENSG00000140511	ENSG00000197982	ENSG00000259797	ENSG00000178074
ENSG00000165724	ENSG00000115750	ENSG00000131389	ENSG00000143653	ENSG00000144655	ENSG00000140521	ENSG00000198054	ENSG00000259812	ENSG00000178096
ENSG00000165752	ENSG00000115761	ENSG00000131437	ENSG00000143727	ENSG00000144711	ENSG00000140545	ENSG00000198258	ENSG00000259820	ENSG00000178127
ENSG00000165802	ENSG00000115816	ENSG00000131503	ENSG00000143753	ENSG00000144791	ENSG00000140553	ENSG00000198336	ENSG00000259866	ENSG00000178184
ENSG00000165916	ENSG00000115827	ENSG00000131558	ENSG00000143761	ENSG00000144815	ENSG00000140632	ENSG00000198546	ENSG00000259891	ENSG00000178440
ENSG00000165948	ENSG00000115840	ENSG00000131626	ENSG00000143862	ENSG00000144843	ENSG00000140678	ENSG00000198618	ENSG00000259915	ENSG00000178460
ENSG00000166133	ENSG00000115919	ENSG00000131711	ENSG00000143870	ENSG00000144847	ENSG00000140688	ENSG00000198736	ENSG00000259950	ENSG00000178473
ENSG00000166165	ENSG00000115947	ENSG00000131725	ENSG00000143933	ENSG00000144909	ENSG00000140829	ENSG00000198832	ENSG00000259953	ENSG00000178700
ENSG00000166199	ENSG00000115998	ENSG00000132142	ENSG00000144043	ENSG00000145335	ENSG00000140839	ENSG00000198856	ENSG00000259959	ENSG00000178715
ENSG00000166226	ENSG00000116044	ENSG00000132300	ENSG00000144118	ENSG00000145526	ENSG00000140939	ENSG00000198930	ENSG00000260034	ENSG00000178917
ENSG00000166394	ENSG00000116198	ENSG00000132326	ENSG00000144231	ENSG00000145685	ENSG00000140983	ENSG00000198931	ENSG00000260060	ENSG00000179097
ENSG00000166508	ENSG00000116205	ENSG00000132356	ENSG00000144401	ENSG00000145730	ENSG00000141002	ENSG00000198937	ENSG00000260114	ENSG00000179131
ENSG00000166848	ENSG00000116254	ENSG00000132424	ENSG00000144451	ENSG00000145779	ENSG00000141012	ENSG00000203760	ENSG00000260126	ENSG00000179168
ENSG00000166851	ENSG00000116266	ENSG00000132466	ENSG00000144597	ENSG00000145780	ENSG00000141013	ENSG00000203778	ENSG00000260179	ENSG00000179219
ENSG00000166863	ENSG00000116353	ENSG00000132485	ENSG00000144659	ENSG00000145860	ENSG00000141140	ENSG00000203950	ENSG00000260194	ENSG00000179241
ENSG00000166902	ENSG00000116675	ENSG00000132549	ENSG00000144741	ENSG00000145911	ENSG00000141258	ENSG00000204091	ENSG00000260242	ENSG00000179284
ENSG00000166917	ENSG00000116678	ENSG00000132680	ENSG00000144848	ENSG00000145916	ENSG00000141295	ENSG00000204264	ENSG00000260261	ENSG00000179314
ENSG00000166946	ENSG00000116688	ENSG00000132716	ENSG00000144867	ENSG00000145919	ENSG00000141391	ENSG00000204308	ENSG00000260417	ENSG00000179455
ENSG00000167004	ENSG00000116747	ENSG00000132953	ENSG00000145022	ENSG00000145990	ENSG00000141456	ENSG00000204334	ENSG00000260425	ENSG00000179468
ENSG00000167085	ENSG00000116785	ENSG00000132972	ENSG00000145293	ENSG00000146072	ENSG00000141499	ENSG00000204370	ENSG00000260470	ENSG00000179583
ENSG00000167136	ENSG00000116793	ENSG00000133026	ENSG00000145354	ENSG00000146242	ENSG00000141503	ENSG00000204387	ENSG00000260515	ENSG00000179818
ENSG00000167272	ENSG00000116815	ENSG00000133103	ENSG00000145386	ENSG00000146433	ENSG00000141505	ENSG00000204392	ENSG00000260534	ENSG00000179855
ENSG00000167414	ENSG00000116871	ENSG00000133226	ENSG00000145476	ENSG00000146457	ENSG00000141510	ENSG00000204472	ENSG00000260585	ENSG00000179902
ENSG00000167513	ENSG00000116918	ENSG00000133302	ENSG00000145545	ENSG00000146535	ENSG00000141524	ENSG00000204568	ENSG00000260629	ENSG00000179921
ENSG00000167515	ENSG00000116991	ENSG00000133624	ENSG00000145604	ENSG00000146576	ENSG00000141526	ENSG00000204822	ENSG00000260675	ENSG00000179965
ENSG00000167550	ENSG00000117010	ENSG00000133657	ENSG00000145740	ENSG00000146670	ENSG00000141551	ENSG00000205155	ENSG00000260751	ENSG00000179979
ENSG00000167552	ENSG00000117155	ENSG00000133706	ENSG00000145817	ENSG00000146700	ENSG00000141570	ENSG00000205220	ENSG00000260766	ENSG00000180071
ENSG00000167578	ENSG00000117222	ENSG00000133812	ENSG00000146054	ENSG00000146834	ENSG00000141577	ENSG00000205246	ENSG00000260796	ENSG00000180096
ENSG00000167646	ENSG00000117298	ENSG00000133816	ENSG00000146112	ENSG00000146859	ENSG00000141644	ENSG00000205542	ENSG00000260814	ENSG00000180152
ENSG00000167671	ENSG00000117322	ENSG00000133858	ENSG00000146278	ENSG00000147118	ENSG00000141738	ENSG00000205544	ENSG00000260853	ENSG00000180257
ENSG00000167705	ENSG00000117461	ENSG00000133863	ENSG00000146386	ENSG00000147124	ENSG00000141756	ENSG00000205642	ENSG00000260855	ENSG00000180509
ENSG00000167740	ENSG00000117475	ENSG00000134186	ENSG00000146476	ENSG00000147324	ENSG00000141956	ENSG00000205670	ENSG00000260877	ENSG00000180626
ENSG00000167747	ENSG00000117523	ENSG00000134262	ENSG00000146729	ENSG00000147402	ENSG00000141968	ENSG00000205981	ENSG00000260884	ENSG00000180846
ENSG00000167770	ENSG00000117528	ENSG00000134278	ENSG00000146733	ENSG00000147454	ENSG00000141994	ENSG00000211450	ENSG00000260942	ENSG00000180878
ENSG00000167779	ENSG00000117593	ENSG00000134313	ENSG00000146757	ENSG00000147457	ENSG00000142046	ENSG00000211829	ENSG00000260949	ENSG00000180953
ENSG00000167797	ENSG00000117614	ENSG00000134317	ENSG00000146842	ENSG00000147642	ENSG00000142102	ENSG00000213123	ENSG00000261094	ENSG00000180957
ENSG00000167799	ENSG00000117620	ENSG00000134318	ENSG00000147065	ENSG00000148297	ENSG00000142235	ENSG00000213178	ENSG00000261101	ENSG00000181126
ENSG00000167925	ENSG00000117859	ENSG00000134324	ENSG00000147140	ENSG00000148300	ENSG00000142303	ENSG00000213246	ENSG00000261158	ENSG00000181552
ENSG00000167965	ENSG00000118096	ENSG00000134352	ENSG00000147164	ENSG00000148331	ENSG00000142330	ENSG00000213261	ENSG00000261207	ENSG00000181666
ENSG00000167969	ENSG00000118197	ENSG00000134444	ENSG00000147224	ENSG00000148339	ENSG00000142459	ENSG00000213455	ENSG00000261226	ENSG00000181690
ENSG00000168061	ENSG00000118217	ENSG00000134516	ENSG00000147364	ENSG00000148400	ENSG00000142632	ENSG00000213465	ENSG00000261254	ENSG00000181786
ENSG00000168071	ENSG00000118246	ENSG00000134644	ENSG00000147471	ENSG00000148429	ENSG00000142675	ENSG00000213609	ENSG00000261270	ENSG00000181827
ENSG00000168078	ENSG00000118263	ENSG00000134744	ENSG00000147533	ENSG00000148468	ENSG00000142733	ENSG00000213621	ENSG00000261326	ENSG00000181873
ENSG00000168101	ENSG00000118307	ENSG00000134852	ENSG00000147654	ENSG00000148841	ENSG00000142765	ENSG00000213630	ENSG00000261337	ENSG00000181965
ENSG00000168209	ENSG00000118308	ENSG00000134900	ENSG00000147677	ENSG00000149115	ENSG00000142798	ENSG00000213654	ENSG00000261355	ENSG00000182021
ENSG00000168268	ENSG00000118454	ENSG00000134955	ENSG00000147689	ENSG00000149218	ENSG00000142920	ENSG00000213695	ENSG00000261362	ENSG00000182109
ENSG00000168274	ENSG00000118513	ENSG00000134982	ENSG00000147955	ENSG00000149346	ENSG00000143093	ENSG00000213862	ENSG00000261366	ENSG00000182141
ENSG00000168291	ENSG00000118515	ENSG00000134987	ENSG00000148110	ENSG00000149474	ENSG00000143258	ENSG00000213885	ENSG00000261426	ENSG00000182175
ENSG00000168476	ENSG00000118564	ENSG00000135048	ENSG00000148153	ENSG00000149480	ENSG00000143303	ENSG00000213920	ENSG00000261428	ENSG00000182224
ENSG00000168701	ENSG00000118600	ENSG00000135049	ENSG00000148175	ENSG00000149639	ENSG00000143434	ENSG00000213931	ENSG00000261474	ENSG00000182256
ENSG00000168765	ENSG00000118690	ENSG00000135090	ENSG00000148229	ENSG00000149657	ENSG00000143466	ENSG00000213977	ENSG00000261542	ENSG00000182308
ENSG00000169032	ENSG00000118961	ENSG00000135164	ENSG00000148248	ENSG00000149658	ENSG00000143537	ENSG00000214026	ENSG00000261555	ENSG00000182324
ENSG00000169059	ENSG00000119125	ENSG00000135205	ENSG00000148484	ENSG00000149679	ENSG00000143595	ENSG00000214107	ENSG00000261560	ENSG00000182578
ENSG00000169174	ENSG00000119139	ENSG00000135249	ENSG00000148572	ENSG00000150457	ENSG00000143624	ENSG00000214113	ENSG00000261584	ENSG00000182646
ENSG00000169228	ENSG00000119203	ENSG00000135298	ENSG00000148672	ENSG00000150764	ENSG00000143630	ENSG00000214194	ENSG00000261589	ENSG00000182912
ENSG00000169682	ENSG00000119283	ENSG00000135315	ENSG00000148730	ENSG00000150776	ENSG00000143801	ENSG00000214253	ENSG00000261668	ENSG00000183018
ENSG00000169689	ENSG00000119411	ENSG00000135365	ENSG00000148943	ENSG00000150867	ENSG00000143847	ENSG00000214612	ENSG00000261697	ENSG00000183044
ENSG00000169692	ENSG00000119522	ENSG00000135541	ENSG00000149084	ENSG00000151090	ENSG00000143851	ENSG00000214855	ENSG00000261716	ENSG00000183077
ENSG00000169710	ENSG00000119541	ENSG00000135605	ENSG00000149089	ENSG00000151458	ENSG00000144021	ENSG00000215006	ENSG00000261770	ENSG00000183098
ENSG00000169727	ENSG00000119638	ENSG00000135655	ENSG00000149136	ENSG00000151502	ENSG00000144026	ENSG00000215221	ENSG00000261868	ENSG00000183134
ENSG00000169733	ENSG00000119682	ENSG00000135720	ENSG00000149357	ENSG00000151611	ENSG00000144045	ENSG00000215861	ENSG00000261970	ENSG00000183206
ENSG00000169750	ENSG00000119725	ENSG00000135829	ENSG00000149516	ENSG00000151650	ENSG00000144130	ENSG00000217555	ENSG00000262380	ENSG00000183323
ENSG00000169972	ENSG00000119760	ENSG00000135837	ENSG00000149547	ENSG00000151746	ENSG00000144355	ENSG00000217930	ENSG00000262410	ENSG00000183444
ENSG00000170175	ENSG00000119787	ENSG00000135870	ENSG00000149557	ENSG00000151835	ENSG00000144504	ENSG00000218537	ENSG00000262514	ENSG00000183474
ENSG00000170291	ENSG00000119812	ENSG00000135905	ENSG00000149792	ENSG00000152127	ENSG00000144589	ENSG00000219665	ENSG00000262777	ENSG00000183484
ENSG00000170315	ENSG00000119899	ENSG00000135913	ENSG00000150281	ENSG00000152413	ENSG00000145014	ENSG00000222041	ENSG00000262837	ENSG00000183597
ENSG00000170412	ENSG00000119965	ENSG00000135945	ENSG00000150540	ENSG00000152475	ENSG00000145020	ENSG00000223608	ENSG00000262877	ENSG00000183741
ENSG00000170421	ENSG00000119977	ENSG00000135968	ENSG00000150787	ENSG00000152518	ENSG00000145191	ENSG00000223609	ENSG00000262951	ENSG00000183801
ENSG00000170464	ENSG00000120129	ENSG00000135976	ENSG00000150977	ENSG00000152684	ENSG00000145214	ENSG00000224032	ENSG00000263320	ENSG00000183935
ENSG00000170638	ENSG00000120159	ENSG00000136010	ENSG00000151135	ENSG00000152782	ENSG00000146063	ENSG00000224046	ENSG00000263505	ENSG00000183977
ENSG00000170727	ENSG00000120251	ENSG00000136044	ENSG00000151151	ENSG00000152804	ENSG00000146067	ENSG00000224415	ENSG00000263531	ENSG00000184029
ENSG00000170892	ENSG00000120253	ENSG00000136051	ENSG00000151239	ENSG00000153066	ENSG00000146083	ENSG00000224877	ENSG00000263609	ENSG00000184060
ENSG00000171155	ENSG00000120314	ENSG00000136068	ENSG00000151292	ENSG00000153234	ENSG00000146094	ENSG00000225067	ENSG00000264057	ENSG00000184144
ENSG00000171223	ENSG00000120498	ENSG00000136141	ENSG00000151414	ENSG00000153395	ENSG00000146556	ENSG00000225173	ENSG00000264112	ENSG00000184209
ENSG00000171224	ENSG00000120526	ENSG00000136153	ENSG00000151470	ENSG00000153487	ENSG00000146826	ENSG00000225663	ENSG00000264300	ENSG00000184270
ENSG00000171345	ENSG00000120555	ENSG00000136237	ENSG00000151552	ENSG00000153561	ENSG00000146830	ENSG00000225787	ENSG00000264469	ENSG00000184524
ENSG00000171425	ENSG00000120616	ENSG00000136492	ENSG00000151725	ENSG00000153574	ENSG00000147130	ENSG00000225986	ENSG00000264837	ENSG00000184635
ENSG00000171428	ENSG00000120647	ENSG00000136504	ENSG00000151790	ENSG00000153721	ENSG00000147166	ENSG00000226085	ENSG00000264895	ENSG00000184674
ENSG00000171566	ENSG00000120685	ENSG00000136542	ENSG00000151846	ENSG00000153786	ENSG00000147799	ENSG00000226098	ENSG00000265218	ENSG00000184730
ENSG00000171700	ENSG00000120688	ENSG00000136560	ENSG00000151876	ENSG00000153885	ENSG00000147813	ENSG00000226278	ENSG00000265417	ENSG00000184788
ENSG00000171861	ENSG00000120756	ENSG00000136603	ENSG00000151917	ENSG00000153976	ENSG00000148218	ENSG00000226415	ENSG00000265646	ENSG00000184898
ENSG00000172053	ENSG00000120805	ENSG00000136643	ENSG00000152022	ENSG00000154035	ENSG00000148296	ENSG00000226950	ENSG00000265683	ENSG00000184992
ENSG00000172183	ENSG00000120837	ENSG00000136709	ENSG00000152078	ENSG00000154124	ENSG00000148343	ENSG00000226986	ENSG00000265912	ENSG00000185015
ENSG00000172339	ENSG00000120896	ENSG00000136813	ENSG00000152102	ENSG00000154217	ENSG00000148356	ENSG00000227081	ENSG00000266171	ENSG00000185031
ENSG00000172354	ENSG00000120910	ENSG00000136824	ENSG00000152147	ENSG00000154252	ENSG00000148384	ENSG00000227591	ENSG00000266236	ENSG00000185155
ENSG00000172409	ENSG00000121064	ENSG00000136828	ENSG00000152492	ENSG00000154328	ENSG00000148399	ENSG00000228160	ENSG00000266251	ENSG00000185221
ENSG00000172456	ENSG00000121101	ENSG00000136861	ENSG00000152558	ENSG00000154359	ENSG00000148814	ENSG00000228170	ENSG00000266450	ENSG00000185361
ENSG00000172500	ENSG00000121350	ENSG00000136891	ENSG00000152642	ENSG00000154917	ENSG00000148824	ENSG00000228224	ENSG00000266805	ENSG00000185432
ENSG00000172889	ENSG00000121390	ENSG00000136895	ENSG00000152904	ENSG00000154945	ENSG00000148840	ENSG00000228300	ENSG00000267003	ENSG00000185495
ENSG00000172893	ENSG00000121486	ENSG00000136935	ENSG00000153015	ENSG00000154957	ENSG00000149091	ENSG00000228979	ENSG00000267006	ENSG00000185507
ENSG00000173171	ENSG00000121542	ENSG00000137145	ENSG00000153037	ENSG00000154978	ENSG00000149182	ENSG00000229833	ENSG00000267018	ENSG00000185561
ENSG00000173267	ENSG00000121594	ENSG00000137177	ENSG00000153044	ENSG00000155090	ENSG00000149428	ENSG00000230055	ENSG00000267108	ENSG00000185630
ENSG00000173457	ENSG00000121690	ENSG00000137337	ENSG00000153094	ENSG00000155096	ENSG00000149499	ENSG00000230989	ENSG00000267163	ENSG00000185736
ENSG00000173465	ENSG00000121753	ENSG00000137478	ENSG00000153130	ENSG00000155111	ENSG00000149577	ENSG00000231333	ENSG00000267167	ENSG00000186047
ENSG00000173486	ENSG00000121848	ENSG00000137501	ENSG00000153233	ENSG00000155252	ENSG00000149582	ENSG00000231369	ENSG00000267197	ENSG00000186335
ENSG00000173545	ENSG00000121895	ENSG00000137504	ENSG00000153310	ENSG00000155254	ENSG00000149591	ENSG00000231789	ENSG00000267270	ENSG00000186409
ENSG00000173581	ENSG00000121940	ENSG00000137574	ENSG00000153363	ENSG00000155506	ENSG00000149716	ENSG00000231878	ENSG00000267325	ENSG00000186451
ENSG00000173653	ENSG00000121964	ENSG00000137601	ENSG00000153391	ENSG00000155508	ENSG00000149782	ENSG00000232112	ENSG00000267327	ENSG00000186523
ENSG00000173917	ENSG00000122257	ENSG00000137770	ENSG00000153790	ENSG00000155592	ENSG00000149809	ENSG00000232119	ENSG00000267481	ENSG00000186566
ENSG00000174109	ENSG00000122335	ENSG00000137776	ENSG00000153879	ENSG00000155640	ENSG00000149922	ENSG00000232187	ENSG00000267519	ENSG00000186583
ENSG00000174173	ENSG00000122376	ENSG00000137807	ENSG00000153896	ENSG00000155760	ENSG00000149930	ENSG00000232527	ENSG00000267603	ENSG00000186628
ENSG00000174276	ENSG00000122497	ENSG00000137812	ENSG00000153989	ENSG00000155984	ENSG00000150990	ENSG00000232573	ENSG00000267612	ENSG00000186648
ENSG00000174365	ENSG00000122507	ENSG00000137845	ENSG00000154001	ENSG00000156050	ENSG00000151006	ENSG00000232858	ENSG00000267632	ENSG00000186687
ENSG00000174374	ENSG00000122512	ENSG00000137941	ENSG00000154059	ENSG00000156052	ENSG00000151062	ENSG00000233270	ENSG00000267710	ENSG00000186714
ENSG00000174744	ENSG00000122591	ENSG00000137942	ENSG00000154727	ENSG00000156515	ENSG00000151208	ENSG00000233328	ENSG00000267724	ENSG00000186777
ENSG00000174775	ENSG00000122674	ENSG00000137955	ENSG00000154813	ENSG00000156599	ENSG00000151474	ENSG00000233461	ENSG00000267758	ENSG00000186868
ENSG00000174851	ENSG00000122692	ENSG00000137968	ENSG00000154839	ENSG00000156671	ENSG00000151498	ENSG00000233476	ENSG00000267838	ENSG00000186907
ENSG00000175084	ENSG00000122729	ENSG00000137992	ENSG00000155026	ENSG00000156875	ENSG00000151651	ENSG00000233834	ENSG00000267924	ENSG00000186919
ENSG00000175110	ENSG00000122779	ENSG00000138018	ENSG00000155097	ENSG00000156983	ENSG00000152117	ENSG00000233966	ENSG00000268030	ENSG00000186951
ENSG00000175166	ENSG00000122882	ENSG00000138050	ENSG00000155099	ENSG00000157014	ENSG00000153443	ENSG00000233968	ENSG00000268144	ENSG00000186998
ENSG00000175197	ENSG00000122884	ENSG00000138081	ENSG00000155115	ENSG00000157212	ENSG00000153560	ENSG00000234107	ENSG00000268166	ENSG00000187097
ENSG00000175203	ENSG00000123064	ENSG00000138182	ENSG00000155130	ENSG00000157240	ENSG00000153944	ENSG00000234147	ENSG00000268201	ENSG00000187098
ENSG00000175294	ENSG00000123106	ENSG00000138190	ENSG00000155189	ENSG00000157514	ENSG00000154134	ENSG00000234327	ENSG00000268357	ENSG00000187239
ENSG00000175467	ENSG00000123200	ENSG00000138246	ENSG00000155304	ENSG00000157540	ENSG00000154222	ENSG00000234498	ENSG00000268397	ENSG00000187600
ENSG00000175482	ENSG00000123201	ENSG00000138336	ENSG00000155329	ENSG00000157557	ENSG00000154358	ENSG00000234518	ENSG00000268466	ENSG00000187650
ENSG00000175550	ENSG00000123219	ENSG00000138346	ENSG00000155330	ENSG00000157593	ENSG00000154370	ENSG00000234741	ENSG00000268516	ENSG00000187695
ENSG00000175602	ENSG00000123338	ENSG00000138376	ENSG00000155380	ENSG00000157617	ENSG00000154803	ENSG00000234753	ENSG00000268777	ENSG00000187775
ENSG00000175634	ENSG00000123352	ENSG00000138380	ENSG00000155542	ENSG00000157657	ENSG00000154832	ENSG00000234985	ENSG00000268947	ENSG00000187792
ENSG00000175756	ENSG00000123552	ENSG00000138386	ENSG00000155621	ENSG00000157693	ENSG00000154889	ENSG00000235084	ENSG00000269069	ENSG00000187824
ENSG00000175792	ENSG00000123562	ENSG00000138398	ENSG00000155959	ENSG00000157833	ENSG00000155256	ENSG00000235169	ENSG00000269343	ENSG00000187848
ENSG00000176014	ENSG00000123612	ENSG00000138411	ENSG00000155962	ENSG00000157837	ENSG00000155275	ENSG00000235238	ENSG00000269514	ENSG00000187979
ENSG00000176170	ENSG00000123643	ENSG00000138448	ENSG00000156136	ENSG00000157895	ENSG00000155363	ENSG00000235297	ENSG00000269535	ENSG00000187980
ENSG00000176393	ENSG00000123737	ENSG00000138468	ENSG00000156253	ENSG00000157933	ENSG00000155666	ENSG00000235335	ENSG00000269646	ENSG00000187997
ENSG00000176396	ENSG00000123965	ENSG00000138592	ENSG00000156374	ENSG00000157954	ENSG00000156381	ENSG00000235453	ENSG00000269821	ENSG00000188000
ENSG00000176476	ENSG00000123983	ENSG00000138593	ENSG00000156471	ENSG00000157978	ENSG00000156711	ENSG00000235655	ENSG00000269845	ENSG00000188002
ENSG00000176485	ENSG00000124126	ENSG00000138639	ENSG00000156500	ENSG00000158022	ENSG00000156858	ENSG00000235912	ENSG00000269900	ENSG00000188095
ENSG00000176988	ENSG00000124160	ENSG00000138640	ENSG00000156639	ENSG00000158158	ENSG00000156860	ENSG00000236060	ENSG00000269939	ENSG00000188124
ENSG00000177675	ENSG00000124193	ENSG00000138658	ENSG00000156735	ENSG00000158186	ENSG00000156873	ENSG00000236444	ENSG00000269942	ENSG00000188152
ENSG00000177697	ENSG00000124194	ENSG00000138674	ENSG00000156973	ENSG00000158246	ENSG00000156970	ENSG00000236498	ENSG00000269974	ENSG00000188171
ENSG00000177731	ENSG00000124207	ENSG00000138688	ENSG00000157045	ENSG00000158292	ENSG00000156976	ENSG00000236603	ENSG00000269982	ENSG00000188277
ENSG00000177830	ENSG00000124215	ENSG00000138756	ENSG00000157216	ENSG00000158301	ENSG00000157227	ENSG00000237310	ENSG00000269985	ENSG00000188305
ENSG00000177854	ENSG00000124216	ENSG00000138778	ENSG00000157869	ENSG00000158470	ENSG00000157379	ENSG00000237686	ENSG00000270015	ENSG00000188372
ENSG00000177971	ENSG00000124228	ENSG00000138780	ENSG00000158109	ENSG00000158480	ENSG00000157637	ENSG00000237742	ENSG00000270018	ENSG00000188389
ENSG00000178035	ENSG00000124253	ENSG00000138798	ENSG00000158122	ENSG00000158483	ENSG00000157873	ENSG00000238269	ENSG00000270019	ENSG00000188460
ENSG00000178381	ENSG00000124279	ENSG00000139083	ENSG00000158869	ENSG00000158615	ENSG00000157881	ENSG00000239467	ENSG00000270049	ENSG00000188613
ENSG00000178821	ENSG00000124313	ENSG00000139116	ENSG00000158985	ENSG00000158623	ENSG00000157927	ENSG00000239672	ENSG00000270066	ENSG00000188629
ENSG00000178896	ENSG00000124356	ENSG00000139117	ENSG00000159055	ENSG00000158669	ENSG00000158062	ENSG00000240257	ENSG00000270108	ENSG00000188687
ENSG00000178952	ENSG00000124370	ENSG00000139163	ENSG00000159128	ENSG00000158691	ENSG00000158106	ENSG00000240342	ENSG00000270124	ENSG00000188738
ENSG00000178988	ENSG00000124383	ENSG00000139173	ENSG00000159176	ENSG00000158715	ENSG00000158163	ENSG00000240371	ENSG00000270141	ENSG00000188807
ENSG00000178999	ENSG00000124507	ENSG00000139218	ENSG00000159346	ENSG00000158717	ENSG00000158286	ENSG00000240972	ENSG00000270165	ENSG00000188931
ENSG00000179091	ENSG00000124529	ENSG00000139436	ENSG00000159445	ENSG00000158747	ENSG00000158545	ENSG00000241002	ENSG00000270190	ENSG00000188971
ENSG00000179115	ENSG00000124571	ENSG00000139613	ENSG00000159479	ENSG00000158792	ENSG00000158555	ENSG00000241370	ENSG00000270259	ENSG00000188987
ENSG00000179632	ENSG00000124575	ENSG00000139618	ENSG00000159596	ENSG00000158796	ENSG00000158773	ENSG00000241431	ENSG00000270264	ENSG00000189045
ENSG00000179750	ENSG00000124783	ENSG00000139668	ENSG00000159873	ENSG00000158882	ENSG00000158793	ENSG00000241468	ENSG00000270313	ENSG00000189143
ENSG00000179933	ENSG00000124784	ENSG00000139697	ENSG00000160014	ENSG00000158887	ENSG00000158805	ENSG00000241741	ENSG00000270335	ENSG00000189144
ENSG00000179950	ENSG00000124786	ENSG00000139734	ENSG00000160075	ENSG00000159200	ENSG00000158863	ENSG00000241837	ENSG00000270343	ENSG00000189180
ENSG00000179967	ENSG00000125107	ENSG00000139746	ENSG00000160131	ENSG00000159388	ENSG00000159140	ENSG00000242114	ENSG00000270430	ENSG00000189283
ENSG00000180098	ENSG00000125124	ENSG00000139974	ENSG00000160201	ENSG00000159399	ENSG00000159314	ENSG00000242485	ENSG00000270470	ENSG00000189292
ENSG00000180573	ENSG00000125246	ENSG00000139990	ENSG00000160345	ENSG00000159461	ENSG00000159433	ENSG00000242616	ENSG00000270524	ENSG00000196081
ENSG00000180596	ENSG00000125247	ENSG00000140009	ENSG00000160767	ENSG00000159579	ENSG00000159556	ENSG00000243147	ENSG00000270555	ENSG00000196119
ENSG00000181240	ENSG00000125319	ENSG00000140015	ENSG00000161243	ENSG00000159592	ENSG00000159588	ENSG00000243199	ENSG00000270728	ENSG00000196139
ENSG00000181649	ENSG00000125351	ENSG00000140181	ENSG00000161326	ENSG00000159692	ENSG00000159640	ENSG00000243749	ENSG00000270742	ENSG00000196233
ENSG00000182149	ENSG00000125354	ENSG00000140199	ENSG00000161654	ENSG00000159788	ENSG00000159753	ENSG00000243829	ENSG00000270802	ENSG00000196247
ENSG00000182173	ENSG00000125482	ENSG00000140262	ENSG00000162076	ENSG00000159792	ENSG00000159899	ENSG00000243927	ENSG00000270808	ENSG00000196405
ENSG00000182196	ENSG00000125485	ENSG00000140386	ENSG00000162368	ENSG00000159842	ENSG00000160051	ENSG00000244187	ENSG00000270832	ENSG00000196418
ENSG00000182199	ENSG00000125629	ENSG00000140396	ENSG00000162441	ENSG00000160007	ENSG00000160055	ENSG00000244274	ENSG00000270917	ENSG00000196427
ENSG00000182208	ENSG00000125630	ENSG00000140471	ENSG00000162604	ENSG00000160087	ENSG00000160058	ENSG00000244527	ENSG00000270933	ENSG00000196470
ENSG00000182648	ENSG00000125651	ENSG00000140525	ENSG00000162620	ENSG00000160113	ENSG00000160117	ENSG00000245694	ENSG00000270980	ENSG00000196584
ENSG00000182718	ENSG00000125703	ENSG00000140526	ENSG00000162623	ENSG00000160208	ENSG00000160200	ENSG00000247596	ENSG00000270989	ENSG00000196644
ENSG00000182872	ENSG00000125779	ENSG00000140534	ENSG00000162636	ENSG00000160216	ENSG00000160214	ENSG00000248538	ENSG00000271035	ENSG00000196684
ENSG00000183010	ENSG00000125846	ENSG00000140598	ENSG00000162694	ENSG00000160223	ENSG00000160271	ENSG00000249639	ENSG00000271161	ENSG00000196693
ENSG00000183048	ENSG00000125864	ENSG00000141027	ENSG00000162704	ENSG00000160293	ENSG00000160282	ENSG00000249915	ENSG00000271204	ENSG00000196705
ENSG00000183207	ENSG00000125871	ENSG00000141252	ENSG00000162734	ENSG00000160310	ENSG00000160294	ENSG00000250222	ENSG00000271270	ENSG00000196724
ENSG00000183258	ENSG00000125875	ENSG00000141279	ENSG00000162739	ENSG00000160325	ENSG00000160298	ENSG00000250317	ENSG00000271308	ENSG00000196756
ENSG00000183569	ENSG00000125944	ENSG00000141338	ENSG00000162976	ENSG00000160570	ENSG00000160299	ENSG00000250361	ENSG00000271356	ENSG00000196811
ENSG00000183605	ENSG00000126602	ENSG00000141367	ENSG00000163131	ENSG00000160588	ENSG00000160323	ENSG00000250479	ENSG00000271366	ENSG00000196850
ENSG00000183624	ENSG00000126698	ENSG00000141376	ENSG00000163132	ENSG00000160679	ENSG00000160360	ENSG00000250666	ENSG00000271533	ENSG00000196968
ENSG00000183628	ENSG00000126778	ENSG00000141380	ENSG00000163285	ENSG00000160685	ENSG00000160408	ENSG00000251503	ENSG00000271580	ENSG00000197111
ENSG00000183751	ENSG00000126787	ENSG00000141425	ENSG00000163320	ENSG00000160703	ENSG00000160469	ENSG00000253154	ENSG00000271590	ENSG00000197150
ENSG00000184162	ENSG00000126883	ENSG00000141446	ENSG00000163322	ENSG00000160714	ENSG00000160471	ENSG00000253374	ENSG00000271642	ENSG00000197183
ENSG00000184164	ENSG00000126970	ENSG00000141458	ENSG00000163412	ENSG00000160803	ENSG00000160613	ENSG00000253506	ENSG00000271732	ENSG00000197296
ENSG00000184281	ENSG00000127124	ENSG00000141564	ENSG00000163428	ENSG00000160877	ENSG00000160688	ENSG00000253570	ENSG00000271771	ENSG00000197312
ENSG00000184436	ENSG00000127314	ENSG00000141867	ENSG00000163466	ENSG00000160888	ENSG00000160741	ENSG00000253595	ENSG00000271788	ENSG00000197321
ENSG00000184508	ENSG00000127328	ENSG00000142207	ENSG00000163497	ENSG00000160953	ENSG00000160752	ENSG00000253785	ENSG00000271789	ENSG00000197332
ENSG00000184515	ENSG00000127616	ENSG00000142599	ENSG00000163512	ENSG00000160991	ENSG00000160766	ENSG00000253948	ENSG00000271821	ENSG00000197536
ENSG00000184840	ENSG00000127720	ENSG00000142621	ENSG00000163513	ENSG00000160993	ENSG00000160781	ENSG00000254373	ENSG00000271835	ENSG00000197943
ENSG00000184967	ENSG00000127804	ENSG00000142687	ENSG00000163528	ENSG00000161021	ENSG00000160796	ENSG00000254452	ENSG00000271840	ENSG00000197961
ENSG00000185133	ENSG00000127989	ENSG00000142731	ENSG00000163577	ENSG00000161682	ENSG00000160828	ENSG00000254480	ENSG00000271862	ENSG00000198106
ENSG00000185187	ENSG00000127993	ENSG00000143190	ENSG00000163597	ENSG00000161904	ENSG00000160838	ENSG00000254682	ENSG00000271875	ENSG00000198150
ENSG00000185222	ENSG00000128050	ENSG00000143322	ENSG00000163602	ENSG00000161956	ENSG00000160867	ENSG00000254858	ENSG00000271895	ENSG00000198155
ENSG00000185262	ENSG00000128298	ENSG00000143387	ENSG00000163743	ENSG00000162073	ENSG00000160949	ENSG00000254999	ENSG00000271948	ENSG00000198339
ENSG00000185437	ENSG00000128513	ENSG00000143442	ENSG00000163754	ENSG00000162139	ENSG00000160957	ENSG00000255135	ENSG00000272033	ENSG00000198346
ENSG00000185499	ENSG00000128564	ENSG00000143569	ENSG00000163840	ENSG00000162367	ENSG00000160961	ENSG00000255198	ENSG00000272040	ENSG00000198429
ENSG00000185614	ENSG00000128607	ENSG00000143643	ENSG00000163875	ENSG00000162377	ENSG00000160972	ENSG00000255909	ENSG00000272087	ENSG00000198547
ENSG00000185627	ENSG00000128683	ENSG00000143669	ENSG00000163902	ENSG00000162396	ENSG00000160973	ENSG00000256073	ENSG00000272093	ENSG00000198740
ENSG00000185686	ENSG00000128692	ENSG00000143702	ENSG00000163931	ENSG00000162413	ENSG00000161204	ENSG00000256103	ENSG00000272137	ENSG00000198743
ENSG00000185803	ENSG00000128694	ENSG00000143748	ENSG00000163964	ENSG00000162496	ENSG00000161328	ENSG00000258153	ENSG00000272145	ENSG00000198771
ENSG00000185825	ENSG00000128699	ENSG00000143776	ENSG00000164008	ENSG00000162512	ENSG00000161395	ENSG00000258232	ENSG00000272211	ENSG00000198780
ENSG00000185838	ENSG00000128815	ENSG00000143924	ENSG00000164040	ENSG00000162522	ENSG00000161526	ENSG00000258289	ENSG00000272219	ENSG00000198822
ENSG00000185839	ENSG00000128915	ENSG00000143951	ENSG00000164054	ENSG00000162543	ENSG00000161558	ENSG00000258315	ENSG00000272240	ENSG00000198870
ENSG00000185909	ENSG00000128917	ENSG00000143970	ENSG00000164096	ENSG00000162607	ENSG00000161609	ENSG00000258512	ENSG00000272316	ENSG00000198932
ENSG00000185928	ENSG00000129038	ENSG00000144036	ENSG00000164117	ENSG00000162676	ENSG00000161638	ENSG00000258608	ENSG00000272320	ENSG00000203276
ENSG00000186010	ENSG00000129071	ENSG00000144224	ENSG00000164120	ENSG00000162702	ENSG00000161647	ENSG00000258674	ENSG00000272334	ENSG00000203306
ENSG00000186132	ENSG00000129083	ENSG00000144228	ENSG00000164162	ENSG00000162714	ENSG00000161692	ENSG00000259838	ENSG00000272335	ENSG00000203438
ENSG00000186222	ENSG00000129158	ENSG00000144357	ENSG00000164172	ENSG00000162722	ENSG00000161914	ENSG00000260490	ENSG00000272365	ENSG00000203589
ENSG00000186230	ENSG00000129173	ENSG00000144395	ENSG00000164181	ENSG00000162757	ENSG00000161939	ENSG00000260603	ENSG00000272374	ENSG00000203727
ENSG00000186235	ENSG00000129351	ENSG00000144407	ENSG00000164209	ENSG00000162772	ENSG00000161996	ENSG00000260747	ENSG00000272417	ENSG00000203730
ENSG00000186352	ENSG00000129422	ENSG00000144426	ENSG00000164237	ENSG00000162783	ENSG00000162004	ENSG00000262664	ENSG00000272506	ENSG00000203995
ENSG00000186364	ENSG00000129465	ENSG00000144535	ENSG00000164294	ENSG00000162852	ENSG00000162032	ENSG00000263585	ENSG00000272518	ENSG00000204136
ENSG00000187051	ENSG00000129518	ENSG00000144554	ENSG00000164305	ENSG00000162889	ENSG00000162062	ENSG00000264920	ENSG00000272544	ENSG00000204138
ENSG00000187091	ENSG00000129636	ENSG00000144674	ENSG00000164332	ENSG00000162981	ENSG00000162065	ENSG00000267062	ENSG00000204217
ENSG00000187145	ENSG00000129657	ENSG00000144747	ENSG00000164346	ENSG00000162999	ENSG00000162231	ENSG00000267105	ENSG00000204219
ENSG00000187186	ENSG00000129667	ENSG00000144802	ENSG00000164414	ENSG00000163064	ENSG00000162298	ENSG00000267411	ENSG00000204277
ENSG00000187456	ENSG00000129680	ENSG00000144821	ENSG00000164442	ENSG00000163067	ENSG00000162302	ENSG00000267809	ENSG00000204291
ENSG00000187479	ENSG00000129696	ENSG00000144935	ENSG00000164512	ENSG00000163219	ENSG00000162337	ENSG00000268983	ENSG00000204584
ENSG00000187601	ENSG00000129810	ENSG00000145016	ENSG00000164733	ENSG00000163251	ENSG00000162572	ENSG00000269293	ENSG00000204650
ENSG00000187630	ENSG00000130119	ENSG00000145041	ENSG00000164754	ENSG00000163348	ENSG00000162591	ENSG00000269386	ENSG00000204653
ENSG00000187688	ENSG00000130175	ENSG00000145241	ENSG00000164758	ENSG00000163349	ENSG00000162650	ENSG00000269893	ENSG00000204713
ENSG00000187778	ENSG00000130177	ENSG00000145348	ENSG00000164924	ENSG00000163359	ENSG00000162736	ENSG00000270170	ENSG00000204788
ENSG00000187837	ENSG00000130227	ENSG00000145375	ENSG00000164933	ENSG00000163376	ENSG00000163040	ENSG00000271109	ENSG00000204792
ENSG00000187838	ENSG00000130348	ENSG00000145390	ENSG00000165060	ENSG00000163472	ENSG00000163050	ENSG00000272009	ENSG00000204805
ENSG00000188191	ENSG00000130349	ENSG00000145495	ENSG00000165097	ENSG00000163605	ENSG00000163126	ENSG00000272345	ENSG00000204832
ENSG00000188229	ENSG00000130363	ENSG00000145675	ENSG00000165169	ENSG00000163659	ENSG00000163141	ENSG00000204947
ENSG00000188290	ENSG00000130595	ENSG00000145703	ENSG00000165195	ENSG00000163684	ENSG00000163161	ENSG00000205217
ENSG00000188375	ENSG00000130669	ENSG00000145715	ENSG00000165283	ENSG00000163686	ENSG00000163346	ENSG00000205336
ENSG00000188603	ENSG00000130741	ENSG00000145725	ENSG00000165389	ENSG00000163694	ENSG00000163406	ENSG00000205339
ENSG00000188986	ENSG00000130772	ENSG00000145734	ENSG00000165475	ENSG00000163704	ENSG00000163482	ENSG00000205403
ENSG00000189023	ENSG00000130812	ENSG00000145819	ENSG00000165476	ENSG00000163866	ENSG00000163516	ENSG00000205413
ENSG00000189046	ENSG00000130826	ENSG00000145833	ENSG00000165480	ENSG00000163884	ENSG00000163702	ENSG00000205449
ENSG00000189077	ENSG00000130830	ENSG00000145868	ENSG00000165490	ENSG00000163900	ENSG00000163703	ENSG00000205611
ENSG00000189157	ENSG00000130935	ENSG00000145908	ENSG00000165646	ENSG00000163904	ENSG00000163734	ENSG00000205664
ENSG00000189306	ENSG00000130985	ENSG00000145996	ENSG00000165698	ENSG00000163909	ENSG00000163795	ENSG00000206013
ENSG00000196419	ENSG00000131013	ENSG00000146021	ENSG00000165898	ENSG00000163930	ENSG00000163874	ENSG00000206129
ENSG00000196431	ENSG00000131089	ENSG00000146247	ENSG00000165997	ENSG00000163935	ENSG00000163913	ENSG00000206140
ENSG00000196465	ENSG00000131095	ENSG00000146263	ENSG00000166128	ENSG00000163946	ENSG00000163938	ENSG00000206384
ENSG00000196502	ENSG00000131269	ENSG00000146350	ENSG00000166130	ENSG00000163961	ENSG00000163945	ENSG00000206503
ENSG00000196544	ENSG00000131351	ENSG00000146414	ENSG00000166275	ENSG00000164002	ENSG00000164011	ENSG00000206531
ENSG00000196890	ENSG00000131373	ENSG00000146463	ENSG00000166295	ENSG00000164045	ENSG00000164050	ENSG00000211454
ENSG00000197019	ENSG00000131379	ENSG00000146530	ENSG00000166347	ENSG00000164056	ENSG00000164053	ENSG00000211697
ENSG00000197021	ENSG00000131381	ENSG00000146587	ENSG00000166503	ENSG00000164061	ENSG00000164068	ENSG00000212743
ENSG00000197172	ENSG00000131470	ENSG00000146872	ENSG00000166619	ENSG00000164091	ENSG00000164078	ENSG00000212768
ENSG00000197238	ENSG00000131471	ENSG00000146909	ENSG00000166822	ENSG00000164107	ENSG00000164088	ENSG00000213015
ENSG00000197448	ENSG00000131473	ENSG00000146918	ENSG00000166896	ENSG00000164136	ENSG00000164398	ENSG00000213020
ENSG00000197457	ENSG00000131504	ENSG00000146963	ENSG00000166913	ENSG00000164168	ENSG00000164403	ENSG00000213096
ENSG00000197540	ENSG00000131747	ENSG00000147050	ENSG00000166974	ENSG00000164236	ENSG00000164620	ENSG00000213131
ENSG00000197766	ENSG00000131773	ENSG00000147133	ENSG00000167130	ENSG00000164256	ENSG00000164828	ENSG00000213160
ENSG00000197785	ENSG00000131778	ENSG00000147162	ENSG00000167315	ENSG00000164318	ENSG00000164877	ENSG00000213188
ENSG00000197894	ENSG00000132003	ENSG00000147174	ENSG00000167355	ENSG00000164362	ENSG00000164880	ENSG00000213333
ENSG00000197914	ENSG00000132005	ENSG00000147180	ENSG00000167642	ENSG00000164465	ENSG00000164889	ENSG00000213513
ENSG00000197989	ENSG00000132122	ENSG00000147251	ENSG00000167658	ENSG00000164576	ENSG00000164896	ENSG00000213549
ENSG00000198033	ENSG00000132182	ENSG00000147316	ENSG00000167748	ENSG00000164604	ENSG00000165102	ENSG00000213590
ENSG00000198171	ENSG00000132196	ENSG00000147421	ENSG00000167759	ENSG00000164626	ENSG00000165125	ENSG00000213638
ENSG00000198356	ENSG00000132204	ENSG00000147437	ENSG00000167970	ENSG00000164631	ENSG00000165271	ENSG00000213700
ENSG00000198681	ENSG00000132256	ENSG00000147526	ENSG00000167977	ENSG00000164654	ENSG00000165282	ENSG00000213754
ENSG00000198805	ENSG00000132294	ENSG00000147548	ENSG00000167985	ENSG00000164683	ENSG00000165458	ENSG00000213781
ENSG00000198858	ENSG00000132305	ENSG00000147650	ENSG00000168062	ENSG00000164695	ENSG00000165494	ENSG00000213809
ENSG00000198917	ENSG00000132376	ENSG00000147854	ENSG00000168118	ENSG00000164715	ENSG00000165661	ENSG00000213822
ENSG00000198959	ENSG00000132467	ENSG00000147862	ENSG00000168256	ENSG00000164823	ENSG00000165684	ENSG00000213853
ENSG00000203813	ENSG00000132471	ENSG00000148019	ENSG00000168301	ENSG00000164855	ENSG00000165689	ENSG00000213865
ENSG00000204220	ENSG00000132498	ENSG00000148120	ENSG00000168333	ENSG00000164916	ENSG00000165782	ENSG00000213888
ENSG00000204227	ENSG00000132522	ENSG00000148606	ENSG00000168461	ENSG00000164920	ENSG00000165792	ENSG00000213937
ENSG00000204228	ENSG00000132604	ENSG00000148634	ENSG00000168497	ENSG00000164944	ENSG00000165795	ENSG00000213950
ENSG00000204237	ENSG00000132670	ENSG00000148700	ENSG00000168509	ENSG00000164951	ENSG00000165801	ENSG00000214029
ENSG00000204356	ENSG00000132676	ENSG00000148773	ENSG00000168569	ENSG00000164970	ENSG00000165810	ENSG00000214248
ENSG00000204385	ENSG00000132842	ENSG00000149054	ENSG00000168734	ENSG00000164976	ENSG00000165819	ENSG00000214262
ENSG00000204386	ENSG00000132950	ENSG00000149187	ENSG00000168876	ENSG00000164983	ENSG00000165915	ENSG00000214273
ENSG00000204389	ENSG00000132952	ENSG00000149231	ENSG00000168938	ENSG00000165025	ENSG00000165923	ENSG00000214295
ENSG00000204435	ENSG00000133028	ENSG00000149262	ENSG00000168952	ENSG00000165030	ENSG00000166104	ENSG00000214353
ENSG00000204463	ENSG00000133104	ENSG00000149289	ENSG00000168958	ENSG00000165124	ENSG00000166140	ENSG00000214374
ENSG00000204498	ENSG00000133114	ENSG00000149292	ENSG00000169139	ENSG00000165152	ENSG00000166169	ENSG00000214402
ENSG00000204592	ENSG00000133119	ENSG00000149308	ENSG00000169193	ENSG00000165156	ENSG00000166261	ENSG00000214413
ENSG00000204710	ENSG00000133131	ENSG00000149311	ENSG00000169241	ENSG00000165175	ENSG00000166343	ENSG00000214428
ENSG00000204711	ENSG00000133195	ENSG00000149548	ENSG00000169372	ENSG00000165185	ENSG00000166436	ENSG00000214650
ENSG00000204922	ENSG00000133422	ENSG00000150076	ENSG00000169410	ENSG00000165312	ENSG00000166507	ENSG00000214686
ENSG00000205309	ENSG00000133424	ENSG00000150477	ENSG00000169427	ENSG00000165355	ENSG00000166793	ENSG00000214719
ENSG00000205643	ENSG00000133627	ENSG00000150637	ENSG00000169446	ENSG00000165379	ENSG00000166825	ENSG00000214870
ENSG00000206417	ENSG00000133704	ENSG00000150672	ENSG00000169504	ENSG00000165417	ENSG00000166866	ENSG00000214894
ENSG00000211772	ENSG00000133710	ENSG00000150995	ENSG00000169551	ENSG00000165506	ENSG00000166888	ENSG00000214921
ENSG00000213185	ENSG00000133739	ENSG00000151148	ENSG00000169564	ENSG00000165527	ENSG00000166965	ENSG00000214922
ENSG00000213221	ENSG00000133773	ENSG00000151150	ENSG00000169609	ENSG00000165572	ENSG00000166986	ENSG00000214960
ENSG00000213337	ENSG00000133794	ENSG00000151229	ENSG00000169714	ENSG00000165626	ENSG00000166987	ENSG00000215022
ENSG00000213397	ENSG00000133805	ENSG00000151276	ENSG00000169756	ENSG00000165633	ENSG00000167103	ENSG00000215193
ENSG00000213401	ENSG00000133835	ENSG00000151320	ENSG00000170027	ENSG00000165650	ENSG00000167107	ENSG00000215458
ENSG00000213445	ENSG00000133884	ENSG00000151338	ENSG00000170035	ENSG00000165675	ENSG00000167110	ENSG00000215482
ENSG00000213523	ENSG00000133962	ENSG00000151422	ENSG00000170088	ENSG00000165806	ENSG00000167280	ENSG00000215621
ENSG00000213593	ENSG00000133997	ENSG00000151461	ENSG00000170089	ENSG00000165821	ENSG00000167302	ENSG00000215712
ENSG00000213619	ENSG00000134014	ENSG00000151503	ENSG00000170142	ENSG00000165879	ENSG00000167470	ENSG00000215790
ENSG00000213719	ENSG00000134146	ENSG00000151532	ENSG00000170191	ENSG00000165886	ENSG00000167508	ENSG00000215840
ENSG00000213889	ENSG00000134243	ENSG00000151687	ENSG00000170275	ENSG00000165905	ENSG00000167522	ENSG00000215871
ENSG00000214087	ENSG00000134255	ENSG00000151693	ENSG00000170348	ENSG00000165912	ENSG00000167523	ENSG00000215895
ENSG00000214530	ENSG00000134256	ENSG00000151718	ENSG00000170385	ENSG00000165943	ENSG00000167525	ENSG00000216331
ENSG00000214706	ENSG00000134283	ENSG00000151779	ENSG00000170417	ENSG00000166025	ENSG00000167535	ENSG00000216817
ENSG00000214857	ENSG00000134287	ENSG00000151849	ENSG00000170473	ENSG00000166049	ENSG00000167566	ENSG00000217783
ENSG00000214881	ENSG00000134294	ENSG00000151893	ENSG00000170540	ENSG00000166068	ENSG00000167604	ENSG00000217862
ENSG00000215021	ENSG00000134371	ENSG00000151914	ENSG00000170542	ENSG00000166073	ENSG00000167608	ENSG00000218868
ENSG00000215915	ENSG00000134440	ENSG00000152061	ENSG00000170545	ENSG00000166123	ENSG00000167619	ENSG00000219274
ENSG00000217094	ENSG00000134480	ENSG00000152223	ENSG00000170584	ENSG00000166164	ENSG00000167644	ENSG00000219547
ENSG00000218891	ENSG00000134532	ENSG00000152242	ENSG00000170632	ENSG00000166170	ENSG00000167657	ENSG00000219776
ENSG00000219435	ENSG00000134597	ENSG00000152270	ENSG00000170647	ENSG00000166188	ENSG00000167670	ENSG00000220583
ENSG00000221867	ENSG00000134668	ENSG00000152404	ENSG00000170689	ENSG00000166189	ENSG00000167700	ENSG00000220693
ENSG00000224805	ENSG00000134697	ENSG00000152409	ENSG00000170779	ENSG00000166224	ENSG00000167701	ENSG00000220744
ENSG00000224834	ENSG00000134709	ENSG00000152443	ENSG00000170791	ENSG00000166272	ENSG00000167702	ENSG00000220785
ENSG00000225093	ENSG00000134748	ENSG00000152520	ENSG00000170855	ENSG00000166289	ENSG00000167721	ENSG00000220848
ENSG00000226245	ENSG00000134759	ENSG00000152527	ENSG00000170876	ENSG00000166311	ENSG00000167751	ENSG00000221821
ENSG00000228519	ENSG00000134802	ENSG00000152818	ENSG00000170899	ENSG00000166326	ENSG00000167778	ENSG00000221843
ENSG00000228797	ENSG00000134897	ENSG00000153071	ENSG00000170917	ENSG00000166341	ENSG00000167792	ENSG00000221849
ENSG00000228887	ENSG00000134899	ENSG00000153147	ENSG00000170965	ENSG00000166349	ENSG00000167861	ENSG00000221890
ENSG00000229132	ENSG00000134901	ENSG00000153157	ENSG00000171130	ENSG00000166387	ENSG00000167874	ENSG00000221937
ENSG00000229204	ENSG00000134910	ENSG00000153187	ENSG00000171160	ENSG00000166454	ENSG00000167895	ENSG00000221963
ENSG00000229646	ENSG00000135018	ENSG00000153201	ENSG00000171204	ENSG00000166492	ENSG00000167962	ENSG00000222011
ENSG00000229988	ENSG00000135040	ENSG00000153207	ENSG00000171443	ENSG00000166548	ENSG00000167964	ENSG00000222022
ENSG00000230216	ENSG00000135108	ENSG00000153317	ENSG00000171471	ENSG00000166716	ENSG00000167967	ENSG00000222032
ENSG00000230457	ENSG00000135111	ENSG00000153575	ENSG00000171530	ENSG00000166845	ENSG00000167968	ENSG00000222033
ENSG00000230798	ENSG00000135148	ENSG00000153827	ENSG00000171557	ENSG00000166847	ENSG00000167972	ENSG00000223474
ENSG00000231313	ENSG00000135213	ENSG00000153914	ENSG00000171612	ENSG00000166860	ENSG00000167978	ENSG00000223482
ENSG00000231663	ENSG00000135241	ENSG00000153922	ENSG00000171735	ENSG00000166869	ENSG00000167986	ENSG00000223488
ENSG00000231991	ENSG00000135250	ENSG00000153933	ENSG00000171792	ENSG00000166886	ENSG00000167992	ENSG00000223503
ENSG00000232019	ENSG00000135297	ENSG00000153975	ENSG00000171867	ENSG00000166924	ENSG00000167995	ENSG00000223509
ENSG00000232093	ENSG00000135314	ENSG00000154114	ENSG00000171984	ENSG00000166925	ENSG00000168000	ENSG00000223561
ENSG00000232956	ENSG00000135317	ENSG00000154162	ENSG00000172086	ENSG00000166949	ENSG00000168003	ENSG00000223668
ENSG00000233493	ENSG00000135336	ENSG00000154229	ENSG00000172239	ENSG00000166963	ENSG00000168010	ENSG00000223695
ENSG00000233514	ENSG00000135372	ENSG00000154265	ENSG00000172292	ENSG00000167074	ENSG00000168026	ENSG00000223799
ENSG00000233830	ENSG00000135373	ENSG00000154269	ENSG00000172315	ENSG00000167081	ENSG00000168056	ENSG00000223886
ENSG00000233859	ENSG00000135387	ENSG00000154305	ENSG00000172331	ENSG00000167114	ENSG00000168060	ENSG00000223907
ENSG00000233868	ENSG00000135457	ENSG00000154310	ENSG00000172340	ENSG00000167173	ENSG00000168096	ENSG00000223925
ENSG00000234289	ENSG00000135521	ENSG00000154654	ENSG00000172380	ENSG00000167193	ENSG00000168395	ENSG00000223987
ENSG00000234608	ENSG00000135525	ENSG00000154743	ENSG00000172667	ENSG00000167323	ENSG00000168488	ENSG00000224000
ENSG00000235034	ENSG00000135537	ENSG00000154781	ENSG00000172901	ENSG00000167377	ENSG00000168591	ENSG00000224019
ENSG00000235036	ENSG00000135698	ENSG00000154845	ENSG00000172986	ENSG00000167378	ENSG00000168758	ENSG00000224185
ENSG00000236279	ENSG00000135775	ENSG00000154874	ENSG00000173085	ENSG00000167383	ENSG00000168924	ENSG00000224208
ENSG00000236782	ENSG00000135828	ENSG00000154898	ENSG00000173409	ENSG00000167384	ENSG00000168970	ENSG00000224231
ENSG00000236814	ENSG00000135847	ENSG00000155100	ENSG00000173598	ENSG00000167394	ENSG00000169026	ENSG00000224383
ENSG00000236943	ENSG00000135931	ENSG00000155313	ENSG00000173674	ENSG00000167395	ENSG00000169045	ENSG00000224533
ENSG00000237943	ENSG00000135974	ENSG00000155530	ENSG00000173726	ENSG00000167487	ENSG00000169062	ENSG00000224635
ENSG00000239857	ENSG00000135999	ENSG00000155744	ENSG00000173744	ENSG00000167491	ENSG00000169136	ENSG00000224652
ENSG00000239900	ENSG00000136021	ENSG00000155749	ENSG00000173890	ENSG00000167536	ENSG00000169217	ENSG00000224680
ENSG00000240682	ENSG00000136045	ENSG00000155761	ENSG00000173960	ENSG00000167543	ENSG00000169220	ENSG00000224682
ENSG00000240742	ENSG00000136052	ENSG00000155846	ENSG00000174007	ENSG00000167548	ENSG00000169231	ENSG00000224699
ENSG00000240747	ENSG00000136098	ENSG00000155849	ENSG00000174013	ENSG00000167565	ENSG00000169583	ENSG00000224728
ENSG00000241506	ENSG00000136100	ENSG00000155903	ENSG00000174028	ENSG00000167601	ENSG00000169592	ENSG00000224863
ENSG00000241764	ENSG00000136108	ENSG00000155980	ENSG00000174100	ENSG00000167635	ENSG00000169683	ENSG00000224905
ENSG00000242110	ENSG00000136143	ENSG00000156030	ENSG00000174132	ENSG00000167680	ENSG00000169696	ENSG00000224934
ENSG00000242169	ENSG00000136147	ENSG00000156042	ENSG00000174444	ENSG00000167685	ENSG00000169718	ENSG00000224950
ENSG00000242282	ENSG00000136152	ENSG00000156140	ENSG00000174446	ENSG00000167695	ENSG00000169962	ENSG00000224988
ENSG00000242372	ENSG00000136167	ENSG00000156273	ENSG00000174456	ENSG00000167716	ENSG00000170037	ENSG00000225082
ENSG00000242660	ENSG00000136169	ENSG00000156304	ENSG00000174574	ENSG00000167771	ENSG00000170049	ENSG00000225083
ENSG00000243547	ENSG00000136243	ENSG00000156313	ENSG00000174695	ENSG00000167785	ENSG00000170265	ENSG00000225133
ENSG00000243989	ENSG00000136273	ENSG00000156650	ENSG00000174749	ENSG00000167842	ENSG00000170322	ENSG00000225135
ENSG00000244038	ENSG00000136286	ENSG00000156675	ENSG00000174780	ENSG00000167994	ENSG00000170345	ENSG00000225331
ENSG00000244151	ENSG00000136379	ENSG00000156802	ENSG00000174903	ENSG00000168040	ENSG00000170581	ENSG00000225345
ENSG00000248594	ENSG00000136381	ENSG00000156869	ENSG00000174977	ENSG00000168135	ENSG00000170835	ENSG00000225361
ENSG00000249166	ENSG00000136436	ENSG00000156876	ENSG00000175130	ENSG00000168264	ENSG00000171045	ENSG00000225393
ENSG00000250444	ENSG00000136448	ENSG00000156931	ENSG00000175193	ENSG00000168283	ENSG00000171097	ENSG00000225465
ENSG00000250535	ENSG00000136450	ENSG00000156958	ENSG00000175279	ENSG00000168286	ENSG00000171163	ENSG00000225485
ENSG00000251258	ENSG00000136451	ENSG00000157077	ENSG00000175324	ENSG00000168421	ENSG00000171219	ENSG00000225541
ENSG00000253716	ENSG00000136527	ENSG00000157106	ENSG00000175348	ENSG00000168502	ENSG00000171282	ENSG00000225569
ENSG00000254485	ENSG00000136531	ENSG00000157107	ENSG00000175352	ENSG00000168556	ENSG00000171298	ENSG00000225783
ENSG00000254578	ENSG00000136536	ENSG00000157193	ENSG00000175354	ENSG00000168564	ENSG00000171483	ENSG00000225855
ENSG00000254721	ENSG00000136628	ENSG00000157429	ENSG00000175449	ENSG00000168646	ENSG00000171606	ENSG00000225872
ENSG00000254986	ENSG00000136631	ENSG00000157450	ENSG00000175573	ENSG00000168661	ENSG00000171703	ENSG00000225933
ENSG00000255042	ENSG00000136682	ENSG00000157741	ENSG00000175582	ENSG00000168779	ENSG00000172009	ENSG00000225963
ENSG00000255717	ENSG00000136731	ENSG00000157764	ENSG00000175643	ENSG00000168785	ENSG00000172037	ENSG00000226026
ENSG00000255883	ENSG00000136738	ENSG00000157796	ENSG00000175741	ENSG00000168795	ENSG00000172046	ENSG00000226066
ENSG00000256269	ENSG00000136770	ENSG00000157985	ENSG00000175806	ENSG00000168802	ENSG00000172232	ENSG00000226091
ENSG00000256872	ENSG00000136811	ENSG00000158077	ENSG00000175832	ENSG00000168884	ENSG00000172269	ENSG00000226328
ENSG00000257342	ENSG00000136826	ENSG00000158417	ENSG00000176018	ENSG00000168887	ENSG00000172361	ENSG00000226329
ENSG00000257411	ENSG00000136866	ENSG00000158467	ENSG00000176087	ENSG00000168936	ENSG00000172375	ENSG00000226468
ENSG00000257663	ENSG00000136874	ENSG00000158636	ENSG00000176171	ENSG00000169016	ENSG00000172382	ENSG00000226856
ENSG00000257727	ENSG00000136928	ENSG00000158711	ENSG00000176566	ENSG00000169018	ENSG00000172432	ENSG00000227124
ENSG00000257790	ENSG00000136929	ENSG00000158987	ENSG00000176871	ENSG00000169047	ENSG00000172460	ENSG00000227218
ENSG00000257949	ENSG00000136936	ENSG00000159023	ENSG00000176946	ENSG00000169071	ENSG00000172530	ENSG00000227240
ENSG00000258427	ENSG00000136937	ENSG00000159082	ENSG00000176973	ENSG00000169105	ENSG00000172543	ENSG00000227436
ENSG00000258471	ENSG00000136943	ENSG00000159086	ENSG00000177144	ENSG00000169188	ENSG00000172613	ENSG00000227507
ENSG00000258908	ENSG00000136982	ENSG00000159256	ENSG00000177350	ENSG00000169221	ENSG00000172638	ENSG00000227533
ENSG00000258947	ENSG00000137074	ENSG00000159267	ENSG00000177370	ENSG00000169247	ENSG00000172732	ENSG00000227536
ENSG00000259494	ENSG00000137076	ENSG00000159459	ENSG00000177576	ENSG00000169258	ENSG00000172803	ENSG00000227568
ENSG00000260081	ENSG00000137101	ENSG00000159712	ENSG00000177879	ENSG00000169515	ENSG00000172828	ENSG00000227706
ENSG00000260260	ENSG00000137216	ENSG00000160218	ENSG00000177889	ENSG00000169618	ENSG00000172830	ENSG00000227815
ENSG00000260442	ENSG00000137225	ENSG00000160305	ENSG00000178053	ENSG00000169635	ENSG00000172890	ENSG00000227986
ENSG00000260456	ENSG00000137273	ENSG00000160551	ENSG00000178202	ENSG00000169783	ENSG00000172922	ENSG00000228024
ENSG00000260708	ENSG00000137274	ENSG00000160584	ENSG00000178307	ENSG00000169813	ENSG00000172932	ENSG00000228037
ENSG00000261005	ENSG00000137513	ENSG00000160633	ENSG00000178425	ENSG00000169826	ENSG00000172943	ENSG00000228043
ENSG00000261217	ENSG00000137628	ENSG00000161040	ENSG00000178537	ENSG00000169860	ENSG00000172977	ENSG00000228065
ENSG00000261359	ENSG00000137699	ENSG00000161048	ENSG00000178585	ENSG00000169871	ENSG00000173039	ENSG00000228146
ENSG00000261448	ENSG00000137710	ENSG00000161551	ENSG00000178660	ENSG00000169905	ENSG00000173137	ENSG00000228274
ENSG00000261461	ENSG00000137760	ENSG00000161813	ENSG00000178752	ENSG00000169925	ENSG00000173209	ENSG00000228389
ENSG00000261620	ENSG00000137804	ENSG00000161912	ENSG00000179010	ENSG00000169926	ENSG00000173338	ENSG00000228434
ENSG00000261641	ENSG00000137815	ENSG00000162402	ENSG00000179029	ENSG00000169957	ENSG00000173442	ENSG00000228450
ENSG00000262533	ENSG00000137822	ENSG00000162434	ENSG00000179152	ENSG00000169981	ENSG00000173531	ENSG00000228452
ENSG00000262814	ENSG00000137842	ENSG00000162599	ENSG00000179163	ENSG00000170100	ENSG00000173540	ENSG00000228486
ENSG00000263280	ENSG00000137843	ENSG00000162601	ENSG00000179262	ENSG00000170113	ENSG00000173599	ENSG00000228523
ENSG00000263563	ENSG00000137871	ENSG00000162613	ENSG00000179295	ENSG00000170185	ENSG00000173846	ENSG00000228609
ENSG00000264666	ENSG00000138035	ENSG00000162664	ENSG00000179820	ENSG00000170190	ENSG00000173898	ENSG00000228653
ENSG00000265590	ENSG00000138036	ENSG00000162669	ENSG00000179833	ENSG00000170340	ENSG00000173991	ENSG00000228682
ENSG00000265840	ENSG00000138041	ENSG00000162687	ENSG00000179859	ENSG00000170425	ENSG00000173992	ENSG00000228782
ENSG00000267059	ENSG00000138078	ENSG00000162688	ENSG00000179941	ENSG00000170525	ENSG00000174080	ENSG00000228784
ENSG00000267064	ENSG00000138101	ENSG00000162695	ENSG00000179988	ENSG00000170604	ENSG00000174227	ENSG00000228889
ENSG00000267073	ENSG00000138138	ENSG00000162733	ENSG00000180209	ENSG00000170608	ENSG00000174233	ENSG00000228897
ENSG00000267321	ENSG00000138160	ENSG00000162769	ENSG00000180228	ENSG00000170619	ENSG00000174243	ENSG00000228991
ENSG00000267673	ENSG00000138161	ENSG00000162775	ENSG00000180304	ENSG00000170677	ENSG00000174292	ENSG00000228998
ENSG00000267791	ENSG00000138180	ENSG00000162869	ENSG00000180354	ENSG00000170745	ENSG00000174483	ENSG00000229043
ENSG00000269926	ENSG00000138279	ENSG00000162885	ENSG00000180370	ENSG00000170846	ENSG00000174652	ENSG00000229198
ENSG00000270149	ENSG00000138303	ENSG00000162923	ENSG00000180398	ENSG00000170852	ENSG00000174669	ENSG00000229227
ENSG00000270673	ENSG00000138375	ENSG00000162924	ENSG00000180537	ENSG00000170881	ENSG00000174915	ENSG00000229308
ENSG00000270761	ENSG00000138385	ENSG00000162994	ENSG00000180628	ENSG00000170903	ENSG00000174996	ENSG00000229589
ENSG00000271980	ENSG00000138395	ENSG00000163006	ENSG00000180667	ENSG00000170915	ENSG00000175063	ENSG00000229694
ENSG00000272086	ENSG00000138399	ENSG00000163029	ENSG00000180694	ENSG00000171067	ENSG00000175164	ENSG00000229697
ENSG00000272173	ENSG00000138413	ENSG00000163104	ENSG00000180776	ENSG00000171119	ENSG00000175221	ENSG00000229759
ENSG00000272523	ENSG00000138433	ENSG00000163125	ENSG00000180964	ENSG00000171150	ENSG00000175265	ENSG00000229851
	ENSG00000138439	ENSG00000163214	ENSG00000181038	ENSG00000171161	ENSG00000175463	ENSG00000229937
	ENSG00000138442	ENSG00000163378	ENSG00000181104	ENSG00000171169	ENSG00000175711	ENSG00000229956
	ENSG00000138443	ENSG00000163386	ENSG00000181163	ENSG00000171206	ENSG00000175866	ENSG00000230002
	ENSG00000138496	ENSG00000163389	ENSG00000181260	ENSG00000171208	ENSG00000175931	ENSG00000230082
	ENSG00000138587	ENSG00000163393	ENSG00000181458	ENSG00000171236	ENSG00000176102	ENSG00000230125
	ENSG00000138642	ENSG00000163507	ENSG00000181773	ENSG00000171302	ENSG00000176125	ENSG00000230160
	ENSG00000138668	ENSG00000163535	ENSG00000181788	ENSG00000171316	ENSG00000176155	ENSG00000230183
	ENSG00000138669	ENSG00000163539	ENSG00000181915	ENSG00000171448	ENSG00000176248	ENSG00000230221
	ENSG00000138670	ENSG00000163554	ENSG00000181938	ENSG00000171456	ENSG00000176444	ENSG00000230499
	ENSG00000138686	ENSG00000163596	ENSG00000182093	ENSG00000171467	ENSG00000176454	ENSG00000230510
	ENSG00000138698	ENSG00000163611	ENSG00000182118	ENSG00000171492	ENSG00000176531	ENSG00000230551
	ENSG00000138709	ENSG00000163625	ENSG00000182195	ENSG00000171552	ENSG00000176715	ENSG00000230606
	ENSG00000138741	ENSG00000163635	ENSG00000182220	ENSG00000171574	ENSG00000176919	ENSG00000230673
	ENSG00000138750	ENSG00000163660	ENSG00000182287	ENSG00000171604	ENSG00000176978	ENSG00000230715
	ENSG00000138757	ENSG00000163681	ENSG00000182307	ENSG00000171608	ENSG00000177082	ENSG00000230733
	ENSG00000138758	ENSG00000163697	ENSG00000182362	ENSG00000171649	ENSG00000177084	ENSG00000230736
	ENSG00000138764	ENSG00000163714	ENSG00000182472	ENSG00000171720	ENSG00000177169	ENSG00000230928
	ENSG00000138802	ENSG00000163728	ENSG00000182500	ENSG00000171729	ENSG00000177192	ENSG00000230992
	ENSG00000138814	ENSG00000163781	ENSG00000182512	ENSG00000171791	ENSG00000177239	ENSG00000231074
	ENSG00000138942	ENSG00000163808	ENSG00000182552	ENSG00000171813	ENSG00000177303	ENSG00000231113
	ENSG00000139132	ENSG00000163820	ENSG00000182628	ENSG00000171823	ENSG00000177380	ENSG00000231185
	ENSG00000139133	ENSG00000163848	ENSG00000182636	ENSG00000171940	ENSG00000177542	ENSG00000231329
	ENSG00000139151	ENSG00000163867	ENSG00000182712	ENSG00000172006	ENSG00000177548	ENSG00000231340
	ENSG00000139154	ENSG00000163872	ENSG00000182768	ENSG00000172057	ENSG00000177595	ENSG00000231365
	ENSG00000139324	ENSG00000163939	ENSG00000182771	ENSG00000172059	ENSG00000177646	ENSG00000231393
	ENSG00000139350	ENSG00000164031	ENSG00000182952	ENSG00000172197	ENSG00000177666	ENSG00000231607
	ENSG00000139372	ENSG00000164066	ENSG00000183032	ENSG00000172216	ENSG00000177685	ENSG00000231615
	ENSG00000139437	ENSG00000164073	ENSG00000183103	ENSG00000172345	ENSG00000177728	ENSG00000231620
	ENSG00000139496	ENSG00000164080	ENSG00000183155	ENSG00000172458	ENSG00000177943	ENSG00000231665
	ENSG00000139567	ENSG00000164118	ENSG00000183161	ENSG00000172534	ENSG00000178028	ENSG00000231725
	ENSG00000139629	ENSG00000164134	ENSG00000183251	ENSG00000172728	ENSG00000178188	ENSG00000231765
	ENSG00000139719	ENSG00000164151	ENSG00000183255	ENSG00000172731	ENSG00000178252	ENSG00000231881
	ENSG00000139793	ENSG00000164164	ENSG00000183283	ENSG00000172765	ENSG00000178430	ENSG00000231898
	ENSG00000139835	ENSG00000164180	ENSG00000183386	ENSG00000172780	ENSG00000178685	ENSG00000231925
	ENSG00000139842	ENSG00000164187	ENSG00000183513	ENSG00000172819	ENSG00000178761	ENSG00000231934
	ENSG00000139865	ENSG00000164190	ENSG00000183527	ENSG00000172831	ENSG00000178773	ENSG00000231997
	ENSG00000139890	ENSG00000164199	ENSG00000183576	ENSG00000172845	ENSG00000178814	ENSG00000232035
	ENSG00000139915	ENSG00000164292	ENSG00000183684	ENSG00000172927	ENSG00000178921	ENSG00000232065
	ENSG00000139926	ENSG00000164308	ENSG00000183688	ENSG00000172939	ENSG00000178922	ENSG00000232096
	ENSG00000140043	ENSG00000164327	ENSG00000184007	ENSG00000172965	ENSG00000178950	ENSG00000232129
	ENSG00000140057	ENSG00000164338	ENSG00000184182	ENSG00000173011	ENSG00000178971	ENSG00000232186
	ENSG00000140259	ENSG00000164463	ENSG00000184203	ENSG00000173020	ENSG00000179094	ENSG00000232406
	ENSG00000140284	ENSG00000164506	ENSG00000184220	ENSG00000173110	ENSG00000179335	ENSG00000232430
	ENSG00000140299	ENSG00000164597	ENSG00000184232	ENSG00000173153	ENSG00000179526	ENSG00000232471
	ENSG00000140350	ENSG00000164659	ENSG00000184277	ENSG00000173269	ENSG00000179588	ENSG00000232486
	ENSG00000140367	ENSG00000164663	ENSG00000184319	ENSG00000173281	ENSG00000179636	ENSG00000232568
	ENSG00000140382	ENSG00000164675	ENSG00000184500	ENSG00000173295	ENSG00000179698	ENSG00000232571
	ENSG00000140416	ENSG00000164808	ENSG00000184678	ENSG00000173327	ENSG00000179832	ENSG00000232677
	ENSG00000140455	ENSG00000164941	ENSG00000184785	ENSG00000173334	ENSG00000179922	ENSG00000232713
	ENSG00000140463	ENSG00000164953	ENSG00000184838	ENSG00000173456	ENSG00000179954	ENSG00000232719
	ENSG00000140543	ENSG00000164989	ENSG00000184844	ENSG00000173548	ENSG00000180089	ENSG00000232732
	ENSG00000140575	ENSG00000165115	ENSG00000184900	ENSG00000173566	ENSG00000180104	ENSG00000232815
	ENSG00000140650	ENSG00000165219	ENSG00000184979	ENSG00000173621	ENSG00000180448	ENSG00000232818
	ENSG00000140675	ENSG00000165240	ENSG00000185115	ENSG00000173638	ENSG00000180806	ENSG00000232832
	ENSG00000140694	ENSG00000165288	ENSG00000185127	ENSG00000173825	ENSG00000180900	ENSG00000232871
	ENSG00000140718	ENSG00000165309	ENSG00000185306	ENSG00000173848	ENSG00000180902	ENSG00000232953
	ENSG00000140750	ENSG00000165322	ENSG00000185414	ENSG00000173894	ENSG00000181045	ENSG00000233056
	ENSG00000141127	ENSG00000165325	ENSG00000185420	ENSG00000173905	ENSG00000181085	ENSG00000233057
	ENSG00000141141	ENSG00000165338	ENSG00000185475	ENSG00000173950	ENSG00000181090	ENSG00000233122
	ENSG00000141219	ENSG00000165359	ENSG00000185880	ENSG00000174010	ENSG00000181135	ENSG00000233154
	ENSG00000141232	ENSG00000165392	ENSG00000185896	ENSG00000174032	ENSG00000181222	ENSG00000233198
	ENSG00000141255	ENSG00000165525	ENSG00000186063	ENSG00000174111	ENSG00000181392	ENSG00000233251
	ENSG00000141384	ENSG00000165630	ENSG00000186076	ENSG00000174151	ENSG00000181404	ENSG00000233306
	ENSG00000141424	ENSG00000165671	ENSG00000186162	ENSG00000174282	ENSG00000181523	ENSG00000233396
	ENSG00000141469	ENSG00000165699	ENSG00000186298	ENSG00000174405	ENSG00000181885	ENSG00000233471
	ENSG00000141480	ENSG00000165733	ENSG00000186312	ENSG00000174473	ENSG00000182087	ENSG00000233524
	ENSG00000141580	ENSG00000165813	ENSG00000186480	ENSG00000174529	ENSG00000182095	ENSG00000233538
	ENSG00000141627	ENSG00000165891	ENSG00000186501	ENSG00000174579	ENSG00000182179	ENSG00000233585
	ENSG00000141646	ENSG00000165895	ENSG00000186665	ENSG00000174586	ENSG00000182264	ENSG00000233705
	ENSG00000141837	ENSG00000166004	ENSG00000186767	ENSG00000174684	ENSG00000182272	ENSG00000233785
	ENSG00000142002	ENSG00000166012	ENSG00000187049	ENSG00000174804	ENSG00000182310	ENSG00000233973
	ENSG00000142173	ENSG00000166024	ENSG00000187109	ENSG00000174885	ENSG00000182325	ENSG00000234062
	ENSG00000142178	ENSG00000166147	ENSG00000187144	ENSG00000174951	ENSG00000182326	ENSG00000234093
	ENSG00000142188	ENSG00000166157	ENSG00000187156	ENSG00000175040	ENSG00000182372	ENSG00000234129
	ENSG00000142279	ENSG00000166167	ENSG00000187242	ENSG00000175048	ENSG00000182473	ENSG00000234146
	ENSG00000142552	ENSG00000166225	ENSG00000187325	ENSG00000175073	ENSG00000182541	ENSG00000234160
	ENSG00000142684	ENSG00000166263	ENSG00000187446	ENSG00000175087	ENSG00000182685	ENSG00000234261
	ENSG00000142871	ENSG00000166266	ENSG00000187514	ENSG00000175097	ENSG00000182742	ENSG00000234288
	ENSG00000142875	ENSG00000166348	ENSG00000187534	ENSG00000175137	ENSG00000182796	ENSG00000234350
	ENSG00000142892	ENSG00000166377	ENSG00000187735	ENSG00000175155	ENSG00000182841	ENSG00000234352
	ENSG00000142910	ENSG00000166435	ENSG00000187736	ENSG00000175274	ENSG00000182979	ENSG00000234431
	ENSG00000142949	ENSG00000166479	ENSG00000187772	ENSG00000175376	ENSG00000183020	ENSG00000234432
	ENSG00000143033	ENSG00000166510	ENSG00000187773	ENSG00000175538	ENSG00000183401	ENSG00000234446
	ENSG00000143079	ENSG00000166532	ENSG00000188021	ENSG00000175707	ENSG00000183426	ENSG00000234492
	ENSG00000143107	ENSG00000166579	ENSG00000188175	ENSG00000175827	ENSG00000183458	ENSG00000234586
	ENSG00000143110	ENSG00000166747	ENSG00000188266	ENSG00000175895	ENSG00000183479	ENSG00000234694
	ENSG00000143127	ENSG00000166762	ENSG00000188313	ENSG00000175970	ENSG00000183506	ENSG00000234771
	ENSG00000143164	ENSG00000166783	ENSG00000188542	ENSG00000176020	ENSG00000183763	ENSG00000234882
	ENSG00000143207	ENSG00000166887	ENSG00000188612	ENSG00000176022	ENSG00000183798	ENSG00000234883
	ENSG00000143226	ENSG00000166912	ENSG00000188643	ENSG00000176024	ENSG00000183828	ENSG00000234911
	ENSG00000143228	ENSG00000166938	ENSG00000188690	ENSG00000176058	ENSG00000183837	ENSG00000234917
	ENSG00000143318	ENSG00000167202	ENSG00000188725	ENSG00000176108	ENSG00000183856	ENSG00000234978
	ENSG00000143320	ENSG00000167258	ENSG00000188938	ENSG00000176165	ENSG00000183889	ENSG00000235197
	ENSG00000143324	ENSG00000167615	ENSG00000189037	ENSG00000176490	ENSG00000183955	ENSG00000235207
	ENSG00000143337	ENSG00000167632	ENSG00000189067	ENSG00000176542	ENSG00000183963	ENSG00000235217
	ENSG00000143341	ENSG00000168014	ENSG00000189221	ENSG00000176597	ENSG00000184056	ENSG00000235326
	ENSG00000143353	ENSG00000168016	ENSG00000189227	ENSG00000176619	ENSG00000184058	ENSG00000235332
	ENSG00000143367	ENSG00000168038	ENSG00000189266	ENSG00000176624	ENSG00000184163	ENSG00000235370
	ENSG00000143374	ENSG00000168066	ENSG00000196072	ENSG00000176720	ENSG00000184205	ENSG00000235423
	ENSG00000143376	ENSG00000168116	ENSG00000196172	ENSG00000176749	ENSG00000184207	ENSG00000235570
	ENSG00000143379	ENSG00000168137	ENSG00000196182	ENSG00000176842	ENSG00000184343	ENSG00000235571
	ENSG00000143390	ENSG00000168172	ENSG00000196183	ENSG00000176845	ENSG00000184363	ENSG00000235574
	ENSG00000143457	ENSG00000168300	ENSG00000196230	ENSG00000176903	ENSG00000184381	ENSG00000235613
	ENSG00000143458	ENSG00000168434	ENSG00000196352	ENSG00000176933	ENSG00000184402	ENSG00000235647
	ENSG00000143476	ENSG00000168538	ENSG00000196437	ENSG00000176994	ENSG00000184441	ENSG00000235838
	ENSG00000143493	ENSG00000168614	ENSG00000196449	ENSG00000177000	ENSG00000184470	ENSG00000235982
	ENSG00000143498	ENSG00000168813	ENSG00000196459	ENSG00000177051	ENSG00000184551	ENSG00000235990
	ENSG00000143512	ENSG00000168906	ENSG00000196704	ENSG00000177076	ENSG00000184584	ENSG00000236013
	ENSG00000143514	ENSG00000168944	ENSG00000196715	ENSG00000177125	ENSG00000184634	ENSG00000236115
	ENSG00000143549	ENSG00000169155	ENSG00000196776	ENSG00000177150	ENSG00000184702	ENSG00000236138
	ENSG00000143622	ENSG00000169379	ENSG00000196839	ENSG00000177189	ENSG00000184916	ENSG00000236165
	ENSG00000143633	ENSG00000169398	ENSG00000196937	ENSG00000177191	ENSG00000184922	ENSG00000236200
	ENSG00000143751	ENSG00000169432	ENSG00000197006	ENSG00000177283	ENSG00000184988	ENSG00000236231
	ENSG00000143756	ENSG00000169519	ENSG00000197008	ENSG00000177311	ENSG00000185000	ENSG00000236233
	ENSG00000143797	ENSG00000169554	ENSG00000197045	ENSG00000177352	ENSG00000185024	ENSG00000236290
	ENSG00000143799	ENSG00000169607	ENSG00000197258	ENSG00000177374	ENSG00000185033	ENSG00000236380
	ENSG00000143889	ENSG00000169621	ENSG00000197329	ENSG00000177383	ENSG00000185100	ENSG00000236397
	ENSG00000143919	ENSG00000169641	ENSG00000197358	ENSG00000177406	ENSG00000185101	ENSG00000236423
	ENSG00000143971	ENSG00000169679	ENSG00000197465	ENSG00000177426	ENSG00000185163	ENSG00000236493
	ENSG00000143995	ENSG00000169762	ENSG00000197747	ENSG00000177427	ENSG00000185168	ENSG00000236810
	ENSG00000144028	ENSG00000169914	ENSG00000197771	ENSG00000177469	ENSG00000185189	ENSG00000236824
	ENSG00000144029	ENSG00000169946	ENSG00000197775	ENSG00000177479	ENSG00000185215	ENSG00000236829
	ENSG00000144161	ENSG00000169967	ENSG00000197780	ENSG00000177602	ENSG00000185298	ENSG00000236830
	ENSG00000144199	ENSG00000170004	ENSG00000197905	ENSG00000177606	ENSG00000185324	ENSG00000236901
	ENSG00000144306	ENSG00000170160	ENSG00000197930	ENSG00000177613	ENSG00000185347	ENSG00000236980
	ENSG00000144354	ENSG00000170242	ENSG00000198015	ENSG00000177614	ENSG00000185359	ENSG00000237094
	ENSG00000144366	ENSG00000170248	ENSG00000198039	ENSG00000177663	ENSG00000185386	ENSG00000237198
	ENSG00000144455	ENSG00000170448	ENSG00000198168	ENSG00000177732	ENSG00000185482	ENSG00000237226
	ENSG00000144460	ENSG00000170471	ENSG00000198176	ENSG00000177733	ENSG00000185485	ENSG00000237263
	ENSG00000144524	ENSG00000170500	ENSG00000198189	ENSG00000177764	ENSG00000185504	ENSG00000237438
	ENSG00000144566	ENSG00000170832	ENSG00000198225	ENSG00000177788	ENSG00000185513	ENSG00000237596
	ENSG00000144645	ENSG00000170871	ENSG00000198252	ENSG00000177885	ENSG00000185522	ENSG00000237683
	ENSG00000144736	ENSG00000170921	ENSG00000198406	ENSG00000177946	ENSG00000185596	ENSG00000237950
	ENSG00000144744	ENSG00000170949	ENSG00000198464	ENSG00000177963	ENSG00000185615	ENSG00000237977
	ENSG00000144908	ENSG00000171109	ENSG00000198468	ENSG00000178093	ENSG00000185619	ENSG00000237978
	ENSG00000145088	ENSG00000171320	ENSG00000198478	ENSG00000178163	ENSG00000185633	ENSG00000237979
	ENSG00000145147	ENSG00000171365	ENSG00000198522	ENSG00000178209	ENSG00000185761	ENSG00000238133
	ENSG00000145216	ENSG00000171634	ENSG00000198574	ENSG00000178397	ENSG00000185813	ENSG00000238193
	ENSG00000145220	ENSG00000171681	ENSG00000198612	ENSG00000178409	ENSG00000185917	ENSG00000239213
	ENSG00000145331	ENSG00000171824	ENSG00000198624	ENSG00000178462	ENSG00000186056	ENSG00000239306
	ENSG00000145332	ENSG00000171951	ENSG00000198668	ENSG00000178631	ENSG00000186152	ENSG00000239415
	ENSG00000145388	ENSG00000171988	ENSG00000198715	ENSG00000178718	ENSG00000186185	ENSG00000239521
	ENSG00000145439	ENSG00000172071	ENSG00000198729	ENSG00000178726	ENSG00000186301	ENSG00000239572
	ENSG00000145491	ENSG00000172167	ENSG00000198791	ENSG00000178878	ENSG00000186543	ENSG00000239648
	ENSG00000145687	ENSG00000172244	ENSG00000198816	ENSG00000178913	ENSG00000186594	ENSG00000239696
	ENSG00000145700	ENSG00000172349	ENSG00000198818	ENSG00000178927	ENSG00000186635	ENSG00000239887
	ENSG00000145723	ENSG00000172493	ENSG00000198824	ENSG00000178951	ENSG00000186642	ENSG00000240634
	ENSG00000145736	ENSG00000172661	ENSG00000198830	ENSG00000178974	ENSG00000186704	ENSG00000241043
	ENSG00000145743	ENSG00000172752	ENSG00000198833	ENSG00000178996	ENSG00000186765	ENSG00000241183
	ENSG00000145781	ENSG00000172766	ENSG00000198839	ENSG00000179041	ENSG00000186787	ENSG00000241361
	ENSG00000145907	ENSG00000172869	ENSG00000198860	ENSG00000179044	ENSG00000186815	ENSG00000241965
	ENSG00000145982	ENSG00000173040	ENSG00000198876	ENSG00000179051	ENSG00000186834	ENSG00000242294
	ENSG00000146047	ENSG00000173064	ENSG00000198894	ENSG00000179104	ENSG00000186866	ENSG00000242456
	ENSG00000146085	ENSG00000173080	ENSG00000198898	ENSG00000179195	ENSG00000187017	ENSG00000242539
	ENSG00000146143	ENSG00000173120	ENSG00000203705	ENSG00000179242	ENSG00000187066	ENSG00000242689
	ENSG00000146282	ENSG00000173145	ENSG00000203711	ENSG00000179277	ENSG00000187244	ENSG00000242703
	ENSG00000146376	ENSG00000173193	ENSG00000203783	ENSG00000179294	ENSG00000187531	ENSG00000243022
	ENSG00000146409	ENSG00000173273	ENSG00000203943	ENSG00000179348	ENSG00000187535	ENSG00000243083
	ENSG00000146410	ENSG00000173275	ENSG00000204070	ENSG00000179403	ENSG00000187583	ENSG00000243244
	ENSG00000146416	ENSG00000173517	ENSG00000204310	ENSG00000179409	ENSG00000187609	ENSG00000243388
	ENSG00000146469	ENSG00000173559	ENSG00000204619	ENSG00000179431	ENSG00000187741	ENSG00000243679
	ENSG00000146574	ENSG00000173575	ENSG00000204648	ENSG00000179456	ENSG00000187796	ENSG00000244026
	ENSG00000146731	ENSG00000173588	ENSG00000204709	ENSG00000179528	ENSG00000187953	ENSG00000244117
	ENSG00000146833	ENSG00000173611	ENSG00000204789	ENSG00000179562	ENSG00000187961	ENSG00000244380
	ENSG00000147010	ENSG00000173681	ENSG00000204856	ENSG00000179604	ENSG00000188130	ENSG00000244722
	ENSG00000147044	ENSG00000173821	ENSG00000204899	ENSG00000179611	ENSG00000188157	ENSG00000244879
	ENSG00000147099	ENSG00000173889	ENSG00000205060	ENSG00000179627	ENSG00000188185	ENSG00000245937
	ENSG00000147206	ENSG00000174093	ENSG00000205105	ENSG00000179837	ENSG00000188385	ENSG00000246283
	ENSG00000147408	ENSG00000174197	ENSG00000205133	ENSG00000179886	ENSG00000188396	ENSG00000246523
	ENSG00000147647	ENSG00000174373	ENSG00000205208	ENSG00000179918	ENSG00000188566	ENSG00000246731
	ENSG00000147649	ENSG00000174485	ENSG00000205293	ENSG00000179943	ENSG00000188599	ENSG00000247228
	ENSG00000147852	ENSG00000174501	ENSG00000205300	ENSG00000179981	ENSG00000188747	ENSG00000247556
	ENSG00000147874	ENSG00000174606	ENSG00000205352	ENSG00000180008	ENSG00000188766	ENSG00000247679
	ENSG00000147894	ENSG00000174796	ENSG00000205581	ENSG00000180011	ENSG00000188827	ENSG00000247765
	ENSG00000147905	ENSG00000174799	ENSG00000205629	ENSG00000180035	ENSG00000188878	ENSG00000247774
	ENSG00000147996	ENSG00000174842	ENSG00000205777	ENSG00000180233	ENSG00000188897	ENSG00000247853
	ENSG00000148090	ENSG00000174953	ENSG00000205791	ENSG00000180340	ENSG00000188976	ENSG00000247982
	ENSG00000148187	ENSG00000175054	ENSG00000211460	ENSG00000180346	ENSG00000189136	ENSG00000248323
	ENSG00000148200	ENSG00000175066	ENSG00000211891	ENSG00000180357	ENSG00000196118	ENSG00000248360
	ENSG00000148337	ENSG00000175115	ENSG00000212769	ENSG00000180530	ENSG00000196123	ENSG00000248375
	ENSG00000148346	ENSG00000175216	ENSG00000212999	ENSG00000180535	ENSG00000196155	ENSG00000248419
	ENSG00000148481	ENSG00000175455	ENSG00000213002	ENSG00000180644	ENSG00000196176	ENSG00000248453
	ENSG00000148498	ENSG00000175595	ENSG00000213068	ENSG00000180771	ENSG00000196187	ENSG00000248510
	ENSG00000148690	ENSG00000175662	ENSG00000213080	ENSG00000180834	ENSG00000196218	ENSG00000248603
	ENSG00000148842	ENSG00000175727	ENSG00000213189	ENSG00000180884	ENSG00000196235	ENSG00000248697
	ENSG00000148925	ENSG00000175893	ENSG00000213228	ENSG00000180891	ENSG00000196296	ENSG00000248740
	ENSG00000148926	ENSG00000176034	ENSG00000213236	ENSG00000180901	ENSG00000196365	ENSG00000248777
	ENSG00000148935	ENSG00000176142	ENSG00000213281	ENSG00000180921	ENSG00000196476	ENSG00000248858
	ENSG00000149124	ENSG00000176208	ENSG00000213362	ENSG00000181004	ENSG00000196517	ENSG00000248866
	ENSG00000149177	ENSG00000176225	ENSG00000213539	ENSG00000181026	ENSG00000196535	ENSG00000249215
	ENSG00000149201	ENSG00000176658	ENSG00000213585	ENSG00000181031	ENSG00000196547	ENSG00000249328
	ENSG00000149212	ENSG00000176700	ENSG00000213639	ENSG00000181035	ENSG00000196576	ENSG00000249557
	ENSG00000149300	ENSG00000176783	ENSG00000213650	ENSG00000181191	ENSG00000196593	ENSG00000249592
	ENSG00000149483	ENSG00000176853	ENSG00000213683	ENSG00000181274	ENSG00000196642	ENSG00000249626
	ENSG00000149503	ENSG00000176915	ENSG00000213699	ENSG00000181315	ENSG00000196700	ENSG00000249684
	ENSG00000149506	ENSG00000177200	ENSG00000213740	ENSG00000181396	ENSG00000196923	ENSG00000249694
	ENSG00000149531	ENSG00000177463	ENSG00000213846	ENSG00000181409	ENSG00000196943	ENSG00000249700
	ENSG00000149532	ENSG00000177853	ENSG00000213856	ENSG00000181467	ENSG00000196998	ENSG00000250016
	ENSG00000149534	ENSG00000177888	ENSG00000213866	ENSG00000181472	ENSG00000197070	ENSG00000250073
	ENSG00000149554	ENSG00000178021	ENSG00000213875	ENSG00000181588	ENSG00000197114	ENSG00000250215
	ENSG00000149798	ENSG00000178162	ENSG00000213965	ENSG00000181638	ENSG00000197122	ENSG00000250312
	ENSG00000150045	ENSG00000178177	ENSG00000214046	ENSG00000181744	ENSG00000197165	ENSG00000250371
	ENSG00000150093	ENSG00000178295	ENSG00000214049	ENSG00000181751	ENSG00000197182	ENSG00000250514
	ENSG00000150347	ENSG00000178338	ENSG00000214110	ENSG00000181754	ENSG00000197191	ENSG00000250742
	ENSG00000150401	ENSG00000178385	ENSG00000214114	ENSG00000181830	ENSG00000197226	ENSG00000250748
	ENSG00000150471	ENSG00000178642	ENSG00000214182	ENSG00000181852	ENSG00000197283	ENSG00000250753
	ENSG00000150527	ENSG00000178852	ENSG00000214203	ENSG00000181894	ENSG00000197381	ENSG00000250769
	ENSG00000150593	ENSG00000178904	ENSG00000214391	ENSG00000182013	ENSG00000197444	ENSG00000250892
	ENSG00000150636	ENSG00000179119	ENSG00000214541	ENSG00000182040	ENSG00000197451	ENSG00000250903
	ENSG00000150712	ENSG00000179240	ENSG00000214812	ENSG00000182108	ENSG00000197530	ENSG00000250930
	ENSG00000150722	ENSG00000179532	ENSG00000214827	ENSG00000182197	ENSG00000197558	ENSG00000250959
	ENSG00000150907	ENSG00000179912	ENSG00000215114	ENSG00000182318	ENSG00000197586	ENSG00000250980
	ENSG00000151065	ENSG00000180178	ENSG00000215256	ENSG00000182459	ENSG00000197599	ENSG00000251003
	ENSG00000151116	ENSG00000180182	ENSG00000215717	ENSG00000182511	ENSG00000197768	ENSG00000251045
	ENSG00000151233	ENSG00000180229	ENSG00000216412	ENSG00000182544	ENSG00000197774	ENSG00000251078
	ENSG00000151304	ENSG00000180263	ENSG00000217275	ENSG00000182606	ENSG00000197858	ENSG00000251175
	ENSG00000151327	ENSG00000180376	ENSG00000217325	ENSG00000182704	ENSG00000197879	ENSG00000251192
	ENSG00000151332	ENSG00000180488	ENSG00000217624	ENSG00000182749	ENSG00000197912	ENSG00000251193
	ENSG00000151348	ENSG00000180747	ENSG00000218350	ENSG00000182759	ENSG00000197948	ENSG00000251405
	ENSG00000151413	ENSG00000181381	ENSG00000218510	ENSG00000182795	ENSG00000197993	ENSG00000251417
	ENSG00000151445	ENSG00000181433	ENSG00000219201	ENSG00000183087	ENSG00000198026	ENSG00000251429
	ENSG00000151466	ENSG00000181450	ENSG00000220586	ENSG00000183153	ENSG00000198089	ENSG00000251441
	ENSG00000151553	ENSG00000181544	ENSG00000220842	ENSG00000183242	ENSG00000198169	ENSG00000251442
	ENSG00000151623	ENSG00000181555	ENSG00000221823	ENSG00000183250	ENSG00000198198	ENSG00000251574
	ENSG00000151632	ENSG00000181619	ENSG00000223380	ENSG00000183260	ENSG00000198208	ENSG00000251637
	ENSG00000151640	ENSG00000181626	ENSG00000223529	ENSG00000183309	ENSG00000198276	ENSG00000253240
	ENSG00000151657	ENSG00000181722	ENSG00000223797	ENSG00000183337	ENSG00000198467	ENSG00000253336
	ENSG00000151692	ENSG00000182150	ENSG00000223891	ENSG00000183340	ENSG00000198517	ENSG00000253349
	ENSG00000151694	ENSG00000182185	ENSG00000223912	ENSG00000183475	ENSG00000198561	ENSG00000253392
	ENSG00000151726	ENSG00000182223	ENSG00000224040	ENSG00000183496	ENSG00000198563	ENSG00000253425
	ENSG00000151743	ENSG00000182504	ENSG00000224259	ENSG00000183508	ENSG00000198569	ENSG00000253476
	ENSG00000151789	ENSG00000182621	ENSG00000224292	ENSG00000183579	ENSG00000198598	ENSG00000253584
	ENSG00000151806	ENSG00000182670	ENSG00000224546	ENSG00000183665	ENSG00000198728	ENSG00000253598
	ENSG00000151923	ENSG00000182798	ENSG00000224578	ENSG00000183723	ENSG00000198746	ENSG00000253636
	ENSG00000151929	ENSG00000182973	ENSG00000224829	ENSG00000183734	ENSG00000198753	ENSG00000253645
	ENSG00000152056	ENSG00000183091	ENSG00000224831	ENSG00000183762	ENSG00000198837	ENSG00000253668
	ENSG00000152092	ENSG00000183117	ENSG00000224846	ENSG00000183770	ENSG00000198910	ENSG00000253704
	ENSG00000152133	ENSG00000183354	ENSG00000224861	ENSG00000183793	ENSG00000198952	ENSG00000253862
	ENSG00000152193	ENSG00000183495	ENSG00000224985	ENSG00000183864	ENSG00000198960	ENSG00000254162
	ENSG00000152208	ENSG00000183530	ENSG00000225031	ENSG00000183943	ENSG00000203618	ENSG00000254353
	ENSG00000152219	ENSG00000183604	ENSG00000225107	ENSG00000184014	ENSG00000203804	ENSG00000254363
	ENSG00000152229	ENSG00000183666	ENSG00000225159	ENSG00000184208	ENSG00000203879	ENSG00000254502
	ENSG00000152253	ENSG00000183735	ENSG00000225339	ENSG00000184216	ENSG00000204149	ENSG00000254527
	ENSG00000152256	ENSG00000183742	ENSG00000225486	ENSG00000184226	ENSG00000204256	ENSG00000254639
	ENSG00000152359	ENSG00000183808	ENSG00000225548	ENSG00000184371	ENSG00000204267	ENSG00000254672
	ENSG00000152382	ENSG00000183826	ENSG00000225648	ENSG00000184384	ENSG00000204271	ENSG00000254781
	ENSG00000152422	ENSG00000184110	ENSG00000225791	ENSG00000184414	ENSG00000204304	ENSG00000254784
	ENSG00000152454	ENSG00000184113	ENSG00000225873	ENSG00000184451	ENSG00000204305	ENSG00000254805
	ENSG00000152455	ENSG00000184178	ENSG00000226251	ENSG00000184481	ENSG00000204316	ENSG00000254840
	ENSG00000152465	ENSG00000184445	ENSG00000226268	ENSG00000184489	ENSG00000204351	ENSG00000254901
	ENSG00000152503	ENSG00000184465	ENSG00000226453	ENSG00000184517	ENSG00000204410	ENSG00000255121
	ENSG00000152582	ENSG00000184613	ENSG00000226723	ENSG00000184557	ENSG00000204420	ENSG00000255200
	ENSG00000152601	ENSG00000184677	ENSG00000226751	ENSG00000184574	ENSG00000204442	ENSG00000255237
	ENSG00000152669	ENSG00000184863	ENSG00000226937	ENSG00000184602	ENSG00000204482	ENSG00000255367
	ENSG00000152689	ENSG00000184949	ENSG00000226948	ENSG00000184640	ENSG00000204536	ENSG00000255425
	ENSG00000152726	ENSG00000185219	ENSG00000226970	ENSG00000184675	ENSG00000204560	ENSG00000255455
	ENSG00000152795	ENSG00000185246	ENSG00000227034	ENSG00000184860	ENSG00000204569	ENSG00000255463
	ENSG00000152936	ENSG00000185344	ENSG00000227477	ENSG00000184937	ENSG00000204580	ENSG00000255471
	ENSG00000152939	ENSG00000185345	ENSG00000227932	ENSG00000184939	ENSG00000204599	ENSG00000255495
	ENSG00000152942	ENSG00000185404	ENSG00000227939	ENSG00000185022	ENSG00000204610	ENSG00000255545
	ENSG00000153006	ENSG00000185418	ENSG00000228100	ENSG00000185046	ENSG00000204625	ENSG00000255647
	ENSG00000153029	ENSG00000185480	ENSG00000228106	ENSG00000185085	ENSG00000204681	ENSG00000255710
	ENSG00000153046	ENSG00000185621	ENSG00000228502	ENSG00000185112	ENSG00000204791	ENSG00000255974
	ENSG00000153060	ENSG00000185658	ENSG00000228532	ENSG00000185129	ENSG00000204815	ENSG00000255983
	ENSG00000153107	ENSG00000185684	ENSG00000228594	ENSG00000185220	ENSG00000204843	ENSG00000256040
	ENSG00000153113	ENSG00000185710	ENSG00000228716	ENSG00000185252	ENSG00000204859	ENSG00000256146
	ENSG00000153132	ENSG00000185722	ENSG00000228981	ENSG00000185269	ENSG00000204946	ENSG00000256162
	ENSG00000153208	ENSG00000185728	ENSG00000229056	ENSG00000185305	ENSG00000204991	ENSG00000256229
	ENSG00000153237	ENSG00000185920	ENSG00000229140	ENSG00000185340	ENSG00000205090	ENSG00000256417
	ENSG00000153283	ENSG00000185946	ENSG00000229278	ENSG00000185379	ENSG00000205356	ENSG00000256533
	ENSG00000153339	ENSG00000185973	ENSG00000229666	ENSG00000185518	ENSG00000205436	ENSG00000256546
	ENSG00000153531	ENSG00000185986	ENSG00000229863	ENSG00000185551	ENSG00000205464	ENSG00000256995
	ENSG00000153714	ENSG00000186001	ENSG00000229932	ENSG00000185669	ENSG00000205485	ENSG00000257017
	ENSG00000153767	ENSG00000186019	ENSG00000229965	ENSG00000185730	ENSG00000205517	ENSG00000257093
	ENSG00000153774	ENSG00000186020	ENSG00000230257	ENSG00000185798	ENSG00000205560	ENSG00000257181
	ENSG00000153930	ENSG00000186153	ENSG00000230269	ENSG00000185800	ENSG00000205683	ENSG00000257221
	ENSG00000154143	ENSG00000186260	ENSG00000230364	ENSG00000185811	ENSG00000205702	ENSG00000257279
	ENSG00000154144	ENSG00000186275	ENSG00000230658	ENSG00000185818	ENSG00000205746	ENSG00000257283
	ENSG00000154146	ENSG00000186481	ENSG00000230667	ENSG00000185875	ENSG00000205885	ENSG00000257298
	ENSG00000154188	ENSG00000186532	ENSG00000230779	ENSG00000185900	ENSG00000205903	ENSG00000257354
	ENSG00000154262	ENSG00000186603	ENSG00000231439	ENSG00000185950	ENSG00000205923	ENSG00000257446
	ENSG00000154263	ENSG00000186638	ENSG00000231544	ENSG00000185963	ENSG00000212123	ENSG00000257800
	ENSG00000154309	ENSG00000186716	ENSG00000231669	ENSG00000186051	ENSG00000212694	ENSG00000257818
	ENSG00000154316	ENSG00000186812	ENSG00000232001	ENSG00000186104	ENSG00000213199	ENSG00000257907
	ENSG00000154473	ENSG00000186908	ENSG00000232024	ENSG00000186111	ENSG00000213339	ENSG00000257925
	ENSG00000154479	ENSG00000187079	ENSG00000232053	ENSG00000186130	ENSG00000213366	ENSG00000257931
	ENSG00000154608	ENSG00000187164	ENSG00000232389	ENSG00000186174	ENSG00000213420	ENSG00000258038
	ENSG00000154640	ENSG00000187172	ENSG00000232453	ENSG00000186187	ENSG00000213672	ENSG00000258169
	ENSG00000154760	ENSG00000187240	ENSG00000232533	ENSG00000186193	ENSG00000213676	ENSG00000258212
	ENSG00000154767	ENSG00000187475	ENSG00000232581	ENSG00000186197	ENSG00000213689	ENSG00000258265
	ENSG00000154814	ENSG00000187536	ENSG00000232859	ENSG00000186280	ENSG00000213780	ENSG00000258311
	ENSG00000154864	ENSG00000187720	ENSG00000232884	ENSG00000186283	ENSG00000213901	ENSG00000258660
	ENSG00000155034	ENSG00000187721	ENSG00000233087	ENSG00000186350	ENSG00000213903	ENSG00000258725
	ENSG00000155085	ENSG00000187742	ENSG00000233190	ENSG00000186376	ENSG00000213906	ENSG00000258768
	ENSG00000155158	ENSG00000187790	ENSG00000233236	ENSG00000186416	ENSG00000213918	ENSG00000258922
	ENSG00000155307	ENSG00000187951	ENSG00000233369	ENSG00000186446	ENSG00000213928	ENSG00000259071
	ENSG00000155393	ENSG00000188153	ENSG00000233487	ENSG00000186448	ENSG00000213930	ENSG00000259132
	ENSG00000155463	ENSG00000188177	ENSG00000233588	ENSG00000186517	ENSG00000213983	ENSG00000259230
	ENSG00000155545	ENSG00000188219	ENSG00000233593	ENSG00000186564	ENSG00000214021	ENSG00000259291
	ENSG00000155561	ENSG00000188419	ENSG00000233846	ENSG00000186575	ENSG00000214063	ENSG00000259345
	ENSG00000155636	ENSG00000188529	ENSG00000233994	ENSG00000186591	ENSG00000214176	ENSG00000259447
	ENSG00000155660	ENSG00000188559	ENSG00000234142	ENSG00000186654	ENSG00000214193	ENSG00000259471
	ENSG00000155755	ENSG00000188647	ENSG00000234145	ENSG00000186660	ENSG00000214279	ENSG00000259512
	ENSG00000155827	ENSG00000188710	ENSG00000234171	ENSG00000186897	ENSG00000214367	ENSG00000259529
	ENSG00000155886	ENSG00000188712	ENSG00000234287	ENSG00000186918	ENSG00000214655	ENSG00000259548
	ENSG00000155906	ENSG00000188786	ENSG00000234722	ENSG00000187147	ENSG00000214756	ENSG00000259623
	ENSG00000155970	ENSG00000188811	ENSG00000234961	ENSG00000187266	ENSG00000214783	ENSG00000259642
	ENSG00000155974	ENSG00000188994	ENSG00000235105	ENSG00000187391	ENSG00000214826	ENSG00000259683
	ENSG00000155975	ENSG00000189079	ENSG00000235257	ENSG00000187486	ENSG00000215041	ENSG00000259687
	ENSG00000156017	ENSG00000189195	ENSG00000235385	ENSG00000187522	ENSG00000215241	ENSG00000259692
	ENSG00000156026	ENSG00000189423	ENSG00000235426	ENSG00000187555	ENSG00000215252	ENSG00000259751
	ENSG00000156110	ENSG00000196074	ENSG00000235636	ENSG00000187605	ENSG00000215375	ENSG00000259758
	ENSG00000156162	ENSG00000196199	ENSG00000235847	ENSG00000187607	ENSG00000215513	ENSG00000259774
	ENSG00000156170	ENSG00000196305	ENSG00000235954	ENSG00000187626	ENSG00000215692	ENSG00000259782
	ENSG00000156206	ENSG00000196326	ENSG00000236090	ENSG00000187676	ENSG00000215769	ENSG00000259895
	ENSG00000156219	ENSG00000196367	ENSG00000236330	ENSG00000187678	ENSG00000215908	ENSG00000259929
	ENSG00000156232	ENSG00000196369	ENSG00000236338	ENSG00000187713	ENSG00000217801	ENSG00000259940
	ENSG00000156239	ENSG00000196417	ENSG00000236449	ENSG00000187764	ENSG00000218422	ENSG00000259994
	ENSG00000156256	ENSG00000196498	ENSG00000236698	ENSG00000187800	ENSG00000221829	ENSG00000260001
	ENSG00000156398	ENSG00000196504	ENSG00000236739	ENSG00000187815	ENSG00000221968	ENSG00000260006
	ENSG00000156469	ENSG00000196505	ENSG00000236756	ENSG00000187866	ENSG00000221978	ENSG00000260059
	ENSG00000156502	ENSG00000196586	ENSG00000237036	ENSG00000187867	ENSG00000221988	ENSG00000260065
	ENSG00000156509	ENSG00000196597	ENSG00000237190	ENSG00000187954	ENSG00000222009	ENSG00000260083
	ENSG00000156510	ENSG00000196604	ENSG00000237311	ENSG00000188033	ENSG00000222019	ENSG00000260094
	ENSG00000156531	ENSG00000196646	ENSG00000237350	ENSG00000188070	ENSG00000223501	ENSG00000260190
	ENSG00000156603	ENSG00000196696	ENSG00000237429	ENSG00000188211	ENSG00000223553	ENSG00000260257
	ENSG00000156642	ENSG00000196712	ENSG00000237765	ENSG00000188242	ENSG00000223564	ENSG00000260263
	ENSG00000156697	ENSG00000196730	ENSG00000237883	ENSG00000188263	ENSG00000223705	ENSG00000260278
	ENSG00000156787	ENSG00000196757	ENSG00000238045	ENSG00000188321	ENSG00000223745	ENSG00000260285
	ENSG00000156795	ENSG00000196792	ENSG00000239557	ENSG00000188474	ENSG00000223749	ENSG00000260296
	ENSG00000156804	ENSG00000196865	ENSG00000239589	ENSG00000188511	ENSG00000223756	ENSG00000260317
	ENSG00000156831	ENSG00000196911	ENSG00000239789	ENSG00000188522	ENSG00000223760	ENSG00000260336
	ENSG00000157181	ENSG00000196912	ENSG00000240024	ENSG00000188610	ENSG00000223959	ENSG00000260361
	ENSG00000157343	ENSG00000196914	ENSG00000240356	ENSG00000188620	ENSG00000224713	ENSG00000260396
	ENSG00000157404	ENSG00000196950	ENSG00000240480	ENSG00000188636	ENSG00000225190	ENSG00000260400
	ENSG00000157423	ENSG00000197020	ENSG00000240674	ENSG00000188681	ENSG00000225697	ENSG00000260410
	ENSG00000157426	ENSG00000197044	ENSG00000240849	ENSG00000188707	ENSG00000225840	ENSG00000260465
	ENSG00000157500	ENSG00000197050	ENSG00000241135	ENSG00000188763	ENSG00000225880	ENSG00000260482
	ENSG00000157542	ENSG00000197056	ENSG00000241360	ENSG00000188779	ENSG00000225889	ENSG00000260495
	ENSG00000157570	ENSG00000197081	ENSG00000241685	ENSG00000188801	ENSG00000225996	ENSG00000260500
	ENSG00000157800	ENSG00000197102	ENSG00000242060	ENSG00000188816	ENSG00000226057	ENSG00000260526
	ENSG00000158006	ENSG00000197121	ENSG00000242208	ENSG00000188859	ENSG00000226210	ENSG00000260539
	ENSG00000158019	ENSG00000197157	ENSG00000242259	ENSG00000188895	ENSG00000226232	ENSG00000260552
	ENSG00000158161	ENSG00000197162	ENSG00000242759	ENSG00000188997	ENSG00000226450	ENSG00000260555
	ENSG00000158169	ENSG00000197217	ENSG00000242858	ENSG00000189114	ENSG00000226958	ENSG00000260589
	ENSG00000158201	ENSG00000197275	ENSG00000243181	ENSG00000189120	ENSG00000227057	ENSG00000260597
	ENSG00000158234	ENSG00000197299	ENSG00000243317	ENSG00000189223	ENSG00000227232	ENSG00000260626
	ENSG00000158290	ENSG00000197323	ENSG00000243479	ENSG00000189241	ENSG00000227388	ENSG00000260647
	ENSG00000158402	ENSG00000197386	ENSG00000243771	ENSG00000189298	ENSG00000227693	ENSG00000260655
	ENSG00000158411	ENSG00000197410	ENSG00000243775	ENSG00000189299	ENSG00000228252	ENSG00000260672
	ENSG00000158560	ENSG00000197415	ENSG00000243914	ENSG00000189319	ENSG00000228314	ENSG00000260682
	ENSG00000158571	ENSG00000197442	ENSG00000243964	ENSG00000189339	ENSG00000228315	ENSG00000260686
	ENSG00000158769	ENSG00000197548	ENSG00000244245	ENSG00000189369	ENSG00000228544	ENSG00000260698
	ENSG00000158806	ENSG00000197555	ENSG00000244381	ENSG00000189409	ENSG00000228636	ENSG00000260725
	ENSG00000159110	ENSG00000197563	ENSG00000244509	ENSG00000189420	ENSG00000228703	ENSG00000260742
	ENSG00000159217	ENSG00000197580	ENSG00000244585	ENSG00000196110	ENSG00000228705	ENSG00000260743
	ENSG00000159259	ENSG00000197601	ENSG00000244791	ENSG00000196204	ENSG00000228727	ENSG00000260757
	ENSG00000159398	ENSG00000197608	ENSG00000245017	ENSG00000196227	ENSG00000229018	ENSG00000260774
	ENSG00000159593	ENSG00000197694	ENSG00000245060	ENSG00000196290	ENSG00000229474	ENSG00000260787
	ENSG00000159625	ENSG00000197714	ENSG00000245248	ENSG00000196312	ENSG00000229967	ENSG00000260797
	ENSG00000159658	ENSG00000197721	ENSG00000245293	ENSG00000196323	ENSG00000229972	ENSG00000260804
	ENSG00000159708	ENSG00000197816	ENSG00000245556	ENSG00000196363	ENSG00000230148	ENSG00000260810
	ENSG00000159840	ENSG00000197892	ENSG00000247077	ENSG00000196372	ENSG00000230415	ENSG00000260852
	ENSG00000159882	ENSG00000197937	ENSG00000247271	ENSG00000196387	ENSG00000230454	ENSG00000260917
	ENSG00000159885	ENSG00000197969	ENSG00000247516	ENSG00000196408	ENSG00000230699	ENSG00000260920
	ENSG00000159921	ENSG00000198000	ENSG00000248131	ENSG00000196411	ENSG00000230910	ENSG00000260924
	ENSG00000160145	ENSG00000198040	ENSG00000248456	ENSG00000196422	ENSG00000231064	ENSG00000260936
	ENSG00000160185	ENSG00000198087	ENSG00000248508	ENSG00000196428	ENSG00000231216	ENSG00000260947
	ENSG00000160190	ENSG00000198088	ENSG00000249025	ENSG00000196453	ENSG00000231721	ENSG00000260948
	ENSG00000160193	ENSG00000198093	ENSG00000249264	ENSG00000196456	ENSG00000231793	ENSG00000260966
	ENSG00000160199	ENSG00000198105	ENSG00000249307	ENSG00000196550	ENSG00000232442	ENSG00000260988
	ENSG00000160207	ENSG00000198160	ENSG00000249310	ENSG00000196652	ENSG00000232559	ENSG00000261000
	ENSG00000160336	ENSG00000198231	ENSG00000249353	ENSG00000196659	ENSG00000233016	ENSG00000261015
	ENSG00000160445	ENSG00000198237	ENSG00000249356	ENSG00000196660	ENSG00000233360	ENSG00000261019
	ENSG00000160539	ENSG00000198265	ENSG00000249395	ENSG00000196670	ENSG00000233806	ENSG00000261020
	ENSG00000160654	ENSG00000198315	ENSG00000249565	ENSG00000196741	ENSG00000234769	ENSG00000261050
	ENSG00000160691	ENSG00000198342	ENSG00000249786	ENSG00000196793	ENSG00000234945	ENSG00000261055
	ENSG00000160695	ENSG00000198363	ENSG00000249855	ENSG00000196810	ENSG00000235016	ENSG00000261087
	ENSG00000160710	ENSG00000198382	ENSG00000249936	ENSG00000196821	ENSG00000235027	ENSG00000261088
	ENSG00000160818	ENSG00000198399	ENSG00000249948	ENSG00000196843	ENSG00000235592	ENSG00000261096
	ENSG00000160908	ENSG00000198408	ENSG00000249992	ENSG00000196922	ENSG00000236081	ENSG00000261098
	ENSG00000160959	ENSG00000198482	ENSG00000250021	ENSG00000197037	ENSG00000237017	ENSG00000261113
	ENSG00000161149	ENSG00000198554	ENSG00000250155	ENSG00000197063	ENSG00000237181	ENSG00000261167
	ENSG00000161180	ENSG00000198589	ENSG00000250400	ENSG00000197136	ENSG00000237441	ENSG00000261280
	ENSG00000161217	ENSG00000198590	ENSG00000250501	ENSG00000197245	ENSG00000237649	ENSG00000261296
	ENSG00000161249	ENSG00000198604	ENSG00000250606	ENSG00000197256	ENSG00000237940	ENSG00000261314
	ENSG00000161270	ENSG00000198625	ENSG00000250714	ENSG00000197279	ENSG00000239382	ENSG00000261334
	ENSG00000161405	ENSG00000198677	ENSG00000250722	ENSG00000197324	ENSG00000239402	ENSG00000261360
	ENSG00000161533	ENSG00000198690	ENSG00000250735	ENSG00000197362	ENSG00000239569	ENSG00000261451
	ENSG00000161542	ENSG00000198707	ENSG00000250821	ENSG00000197363	ENSG00000239779	ENSG00000261462
	ENSG00000161570	ENSG00000198718	ENSG00000250896	ENSG00000197417	ENSG00000240280	ENSG00000261485
	ENSG00000161583	ENSG00000198742	ENSG00000250982	ENSG00000197461	ENSG00000241106	ENSG00000261533
	ENSG00000161800	ENSG00000198752	ENSG00000251259	ENSG00000197483	ENSG00000241404	ENSG00000261597
	ENSG00000161847	ENSG00000198793	ENSG00000251333	ENSG00000197562	ENSG00000241945	ENSG00000261609
	ENSG00000162039	ENSG00000198795	ENSG00000253250	ENSG00000197579	ENSG00000242073	ENSG00000261613
	ENSG00000162063	ENSG00000198799	ENSG00000253276	ENSG00000197619	ENSG00000242802	ENSG00000261643
	ENSG00000162129	ENSG00000198815	ENSG00000253341	ENSG00000197620	ENSG00000243323	ENSG00000261654
	ENSG00000162222	ENSG00000198836	ENSG00000253626	ENSG00000197622	ENSG00000243789	ENSG00000261673
	ENSG00000162236	ENSG00000198862	ENSG00000253738	ENSG00000197647	ENSG00000244560	ENSG00000261734
	ENSG00000162241	ENSG00000198887	ENSG00000253954	ENSG00000197724	ENSG00000244625	ENSG00000261740
	ENSG00000162290	ENSG00000198900	ENSG00000253982	ENSG00000197782	ENSG00000247095	ENSG00000261758
	ENSG00000162378	ENSG00000198919	ENSG00000254013	ENSG00000197928	ENSG00000247708	ENSG00000261761
	ENSG00000162407	ENSG00000198920	ENSG00000254087	ENSG00000197935	ENSG00000248015	ENSG00000261787
	ENSG00000162521	ENSG00000198945	ENSG00000254319	ENSG00000198018	ENSG00000248333	ENSG00000261788
	ENSG00000162542	ENSG00000198947	ENSG00000254332	ENSG00000198055	ENSG00000248592	ENSG00000261889
	ENSG00000162600	ENSG00000203433	ENSG00000254429	ENSG00000198081	ENSG00000248730	ENSG00000261903
	ENSG00000162616	ENSG00000203799	ENSG00000254453	ENSG00000198113	ENSG00000249087	ENSG00000262001
	ENSG00000162642	ENSG00000203832	ENSG00000254560	ENSG00000198146	ENSG00000249115	ENSG00000262456
	ENSG00000162645	ENSG00000203867	ENSG00000254680	ENSG00000198162	ENSG00000249345	ENSG00000262758
	ENSG00000162670	ENSG00000203872	ENSG00000254873	ENSG00000198182	ENSG00000249396	ENSG00000262873
	ENSG00000162746	ENSG00000203965	ENSG00000254893	ENSG00000198286	ENSG00000250251	ENSG00000263244
	ENSG00000162779	ENSG00000204084	ENSG00000255020	ENSG00000198324	ENSG00000250264	ENSG00000263272
	ENSG00000162782	ENSG00000204116	ENSG00000255126	ENSG00000198355	ENSG00000250411	ENSG00000263326
	ENSG00000162836	ENSG00000204120	ENSG00000255302	ENSG00000198369	ENSG00000250510	ENSG00000263731
	ENSG00000162927	ENSG00000204130	ENSG00000255351	ENSG00000198393	ENSG00000250571	ENSG00000263745
	ENSG00000162959	ENSG00000204311	ENSG00000255529	ENSG00000198435	ENSG00000250829	ENSG00000263874
	ENSG00000163002	ENSG00000204434	ENSG00000255990	ENSG00000198455	ENSG00000250988	ENSG00000263884
	ENSG00000163072	ENSG00000204717	ENSG00000256053	ENSG00000198551	ENSG00000251474	ENSG00000263934
	ENSG00000163075	ENSG00000204842	ENSG00000256101	ENSG00000198646	ENSG00000253200	ENSG00000264066
	ENSG00000163093	ENSG00000205212	ENSG00000256167	ENSG00000198663	ENSG00000253301	ENSG00000264080
	ENSG00000163138	ENSG00000205592	ENSG00000256210	ENSG00000198722	ENSG00000254338	ENSG00000264172
	ENSG00000163166	ENSG00000205628	ENSG00000256385	ENSG00000198756	ENSG00000254402	ENSG00000264364
	ENSG00000163217	ENSG00000205726	ENSG00000256745	ENSG00000198826	ENSG00000254469	ENSG00000264880
	ENSG00000163312	ENSG00000206149	ENSG00000256849	ENSG00000198835	ENSG00000254518	ENSG00000265188
	ENSG00000163435	ENSG00000206530	ENSG00000257073	ENSG00000198841	ENSG00000254690	ENSG00000265261
	ENSG00000163440	ENSG00000206560	ENSG00000257199	ENSG00000198853	ENSG00000254860	ENSG00000265460
	ENSG00000163444	ENSG00000206573	ENSG00000257207	ENSG00000198863	ENSG00000254995	ENSG00000265478
	ENSG00000163510	ENSG00000211456	ENSG00000257267	ENSG00000198873	ENSG00000255008	ENSG00000265511
	ENSG00000163536	ENSG00000213047	ENSG00000257576	ENSG00000198879	ENSG00000255026	ENSG00000266172
	ENSG00000163558	ENSG00000213066	ENSG00000257764	ENSG00000198885	ENSG00000255119	ENSG00000266313
	ENSG00000163565	ENSG00000213079	ENSG00000257893	ENSG00000198890	ENSG00000255182	ENSG00000266411
	ENSG00000163568	ENSG00000213139	ENSG00000257906	ENSG00000198909	ENSG00000255339	ENSG00000266578
	ENSG00000163590	ENSG00000213240	ENSG00000257924	ENSG00000198915	ENSG00000255395	ENSG00000266753
	ENSG00000163599	ENSG00000213468	ENSG00000258016	ENSG00000198924	ENSG00000255441	ENSG00000266806
	ENSG00000163617	ENSG00000213498	ENSG00000258053	ENSG00000198948	ENSG00000255753	ENSG00000266821
	ENSG00000163655	ENSG00000213693	ENSG00000258791	ENSG00000198964	ENSG00000256028	ENSG00000266960
	ENSG00000163689	ENSG00000213793	ENSG00000258927	ENSG00000203441	ENSG00000256092	ENSG00000266964
	ENSG00000163719	ENSG00000213830	ENSG00000259032	ENSG00000203485	ENSG00000256433	ENSG00000266971
	ENSG00000163746	ENSG00000213976	ENSG00000259040	ENSG00000203499	ENSG00000256525	ENSG00000266993
	ENSG00000163755	ENSG00000214135	ENSG00000259049	ENSG00000203668	ENSG00000256673	ENSG00000267002
	ENSG00000163798	ENSG00000214331	ENSG00000259153	ENSG00000203817	ENSG00000257086	ENSG00000267005
	ENSG00000163803	ENSG00000214575	ENSG00000259357	ENSG00000203880	ENSG00000257108	ENSG00000267041
	ENSG00000163811	ENSG00000214837	ENSG00000259394	ENSG00000203993	ENSG00000257704	ENSG00000267049
	ENSG00000163818	ENSG00000214954	ENSG00000259612	ENSG00000204054	ENSG00000258366	ENSG00000267067
	ENSG00000163877	ENSG00000214982	ENSG00000259627	ENSG00000204055	ENSG00000258410	ENSG00000267080
	ENSG00000163932	ENSG00000215105	ENSG00000259943	ENSG00000204099	ENSG00000258472	ENSG00000267152
	ENSG00000163933	ENSG00000215146	ENSG00000260027	ENSG00000204104	ENSG00000258643	ENSG00000267172
	ENSG00000163960	ENSG00000215158	ENSG00000260570	ENSG00000204160	ENSG00000258727	ENSG00000267198
	ENSG00000164022	ENSG00000215267	ENSG00000260592	ENSG00000204161	ENSG00000258839	ENSG00000267213
	ENSG00000164037	ENSG00000215421	ENSG00000260946	ENSG00000204209	ENSG00000259024	ENSG00000267249
	ENSG00000164038	ENSG00000215559	ENSG00000261183	ENSG00000204282	ENSG00000259431	ENSG00000267280
	ENSG00000164070	ENSG00000215630	ENSG00000261377	ENSG00000204315	ENSG00000259511	ENSG00000267368
	ENSG00000164074	ENSG00000216809	ENSG00000261455	ENSG00000204335	ENSG00000259518	ENSG00000267370
	ENSG00000164076	ENSG00000216937	ENSG00000261614	ENSG00000204366	ENSG00000259726	ENSG00000267381
	ENSG00000164104	ENSG00000217128	ENSG00000261707	ENSG00000204377	ENSG00000259803	ENSG00000267383
	ENSG00000164124	ENSG00000217334	ENSG00000262160	ENSG00000204390	ENSG00000259881	ENSG00000267430
	ENSG00000164169	ENSG00000217684	ENSG00000263004	ENSG00000204469	ENSG00000260062	ENSG00000267520
	ENSG00000164211	ENSG00000218073	ENSG00000263470	ENSG00000204524	ENSG00000260304	ENSG00000267546
	ENSG00000164219	ENSG00000219481	ENSG00000264019	ENSG00000204590	ENSG00000260563	ENSG00000267646
	ENSG00000164221	ENSG00000220267	ENSG00000264127	ENSG00000204604	ENSG00000261067	ENSG00000267824
	ENSG00000164252	ENSG00000220494	ENSG00000265574	ENSG00000204611	ENSG00000261139	ENSG00000267940
	ENSG00000164306	ENSG00000223546	ENSG00000265784	ENSG00000204613	ENSG00000261408	ENSG00000267957
	ENSG00000164307	ENSG00000223685	ENSG00000265843	ENSG00000204673	ENSG00000261798	ENSG00000267959
	ENSG00000164309	ENSG00000224034	ENSG00000265933	ENSG00000204682	ENSG00000261857	ENSG00000268119
	ENSG00000164329	ENSG00000224141	ENSG00000266563	ENSG00000204956	ENSG00000261866	ENSG00000268205
	ENSG00000164331	ENSG00000224184	ENSG00000266602	ENSG00000205047	ENSG00000261971	ENSG00000268211
	ENSG00000164347	ENSG00000224271	ENSG00000266989	ENSG00000205138	ENSG00000262227	ENSG00000268225
	ENSG00000164402	ENSG00000224303	ENSG00000267020	ENSG00000205189	ENSG00000262246	ENSG00000268416
	ENSG00000164466	ENSG00000224316	ENSG00000267023	ENSG00000205268	ENSG00000262484	ENSG00000268471
	ENSG00000164494	ENSG00000224328	ENSG00000267156	ENSG00000205476	ENSG00000262580	ENSG00000268496
	ENSG00000164508	ENSG00000224411	ENSG00000267185	ENSG00000205730	ENSG00000262678	ENSG00000268584
	ENSG00000164548	ENSG00000224616	ENSG00000267268	ENSG00000205808	ENSG00000263069	ENSG00000268621
	ENSG00000164603	ENSG00000225217	ENSG00000267279	ENSG00000206203	ENSG00000263823	ENSG00000268713
	ENSG00000164609	ENSG00000225241	ENSG00000267458	ENSG00000211455	ENSG00000265474	ENSG00000268785
	ENSG00000164610	ENSG00000225258	ENSG00000267544	ENSG00000211764	ENSG00000266402	ENSG00000268791
	ENSG00000164647	ENSG00000225746	ENSG00000267939	ENSG00000211959	ENSG00000266714	ENSG00000268798
	ENSG00000164669	ENSG00000225830	ENSG00000268001	ENSG00000212719	ENSG00000266967	ENSG00000268838
	ENSG00000164692	ENSG00000226002	ENSG00000268222	ENSG00000212864	ENSG00000267092	ENSG00000268945
	ENSG00000164741	ENSG00000226121	ENSG00000268310	ENSG00000213062	ENSG00000267121	ENSG00000268949
	ENSG00000164744	ENSG00000226266	ENSG00000268313	ENSG00000213064	ENSG00000267232	ENSG00000269001
	ENSG00000164756	ENSG00000226314	ENSG00000268854	ENSG00000213115	ENSG00000267244	ENSG00000269089
	ENSG00000164818	ENSG00000226383	ENSG00000269215	ENSG00000213222	ENSG00000267248	ENSG00000269093
	ENSG00000164830	ENSG00000226434	ENSG00000269243	ENSG00000213225	ENSG00000267531	ENSG00000269289
	ENSG00000164845	ENSG00000226435	ENSG00000269292	ENSG00000213344	ENSG00000267577	ENSG00000269318
	ENSG00000164902	ENSG00000226476	ENSG00000269374	ENSG00000213558	ENSG00000267898	ENSG00000269397
	ENSG00000164961	ENSG00000226524	ENSG00000269636	ENSG00000213563	ENSG00000268708	ENSG00000269399
	ENSG00000164975	ENSG00000226605	ENSG00000269804	ENSG00000213588	ENSG00000269352	ENSG00000269609
	ENSG00000165028	ENSG00000226803	ENSG00000270038	ENSG00000213626	ENSG00000269558	ENSG00000269728
	ENSG00000165046	ENSG00000226985	ENSG00000270983	ENSG00000213753	ENSG00000269589	ENSG00000269772
	ENSG00000165113	ENSG00000227038	ENSG00000271885	ENSG00000213762	ENSG00000269891	ENSG00000269794
	ENSG00000165119	ENSG00000227227	ENSG00000272047	ENSG00000213859	ENSG00000270419	ENSG00000269832
	ENSG00000165121	ENSG00000227242	ENSG00000272323	ENSG00000213995	ENSG00000270953	ENSG00000269834
	ENSG00000165164	ENSG00000227598	ENSG00000272325	ENSG00000214018	ENSG00000271576	ENSG00000269921
	ENSG00000165186	ENSG00000227671	ENSG00000272338	ENSG00000214022	ENSG00000271959	ENSG00000269927
	ENSG00000165209	ENSG00000227674	ENSG00000272369	ENSG00000214121	ENSG00000272217	ENSG00000269936
	ENSG00000165238	ENSG00000227953	ENSG00000272540	ENSG00000214189	ENSG00000272218	ENSG00000269947
	ENSG00000165304	ENSG00000228086	ENSG00000214491	ENSG00000272333	ENSG00000269959
	ENSG00000165410	ENSG00000228327	ENSG00000214562	ENSG00000272512	ENSG00000269963
	ENSG00000165416	ENSG00000229089	ENSG00000214654	ENSG00000269973
	ENSG00000165487	ENSG00000229127	ENSG00000214796	ENSG00000269979
	ENSG00000165507	ENSG00000229131	ENSG00000215012	ENSG00000269990
	ENSG00000165533	ENSG00000229186	ENSG00000215154	ENSG00000270002
	ENSG00000165555	ENSG00000229358	ENSG00000215190	ENSG00000270022
	ENSG00000165568	ENSG00000229375	ENSG00000215251	ENSG00000270055
	ENSG00000165584	ENSG00000229419	ENSG00000215447	ENSG00000270081
	ENSG00000165591	ENSG00000230189	ENSG00000215784	ENSG00000270096
	ENSG00000165632	ENSG00000230267	ENSG00000215817	ENSG00000270102
	ENSG00000165669	ENSG00000230295	ENSG00000215883	ENSG00000270127
	ENSG00000165714	ENSG00000230453	ENSG00000216775	ENSG00000270143
	ENSG00000165730	ENSG00000230572	ENSG00000217165	ENSG00000270145
	ENSG00000165732	ENSG00000230666	ENSG00000218027	ENSG00000270164
	ENSG00000165861	ENSG00000231066	ENSG00000219607	ENSG00000270189
	ENSG00000165914	ENSG00000231317	ENSG00000219682	ENSG00000270228
	ENSG00000165929	ENSG00000231431	ENSG00000220008	ENSG00000270237
	ENSG00000165949	ENSG00000231443	ENSG00000220685	ENSG00000270281
	ENSG00000165983	ENSG00000231646	ENSG00000221869	ENSG00000270346
	ENSG00000166037	ENSG00000231731	ENSG00000221886	ENSG00000270495
	ENSG00000166046	ENSG00000231842	ENSG00000221990	ENSG00000270509
	ENSG00000166153	ENSG00000232018	ENSG00000223496	ENSG00000270557
	ENSG00000166233	ENSG00000232104	ENSG00000223612	ENSG00000270562
	ENSG00000166278	ENSG00000232142	ENSG00000223723	ENSG00000270696
	ENSG00000166405	ENSG00000232335	ENSG00000223764	ENSG00000270697
	ENSG00000166411	ENSG00000232372	ENSG00000223768	ENSG00000270720
	ENSG00000166432	ENSG00000232546	ENSG00000223855	ENSG00000270813
	ENSG00000166455	ENSG00000232745	ENSG00000224051	ENSG00000270876
	ENSG00000166471	ENSG00000232872	ENSG00000224086	ENSG00000270878
	ENSG00000166478	ENSG00000233074	ENSG00000224287	ENSG00000271034
	ENSG00000166483	ENSG00000233080	ENSG00000224373	ENSG00000271335
	ENSG00000166484	ENSG00000233264	ENSG00000224470	ENSG00000271341
	ENSG00000166501	ENSG00000233327	ENSG00000224531	ENSG00000271382
	ENSG00000166526	ENSG00000233382	ENSG00000224870	ENSG00000271384
	ENSG00000166598	ENSG00000233560	ENSG00000224886	ENSG00000271529
	ENSG00000166669	ENSG00000233589	ENSG00000224914	ENSG00000271551
	ENSG00000166734	ENSG00000233885	ENSG00000225094	ENSG00000271553
	ENSG00000166788	ENSG00000234373	ENSG00000225151	ENSG00000271605
	ENSG00000166855	ENSG00000234420	ENSG00000225285	ENSG00000271662
	ENSG00000166881	ENSG00000234426	ENSG00000225439	ENSG00000271722
	ENSG00000166889	ENSG00000234444	ENSG00000225490	ENSG00000271755
	ENSG00000166900	ENSG00000234536	ENSG00000225532	ENSG00000271780
	ENSG00000166922	ENSG00000234545	ENSG00000225733	ENSG00000271783
	ENSG00000166960	ENSG00000234584	ENSG00000225953	ENSG00000271815
	ENSG00000167077	ENSG00000234585	ENSG00000225968	ENSG00000271914
	ENSG00000167186	ENSG00000234948	ENSG00000226137	ENSG00000271918
	ENSG00000167191	ENSG00000235701	ENSG00000226180	ENSG00000271966
	ENSG00000167220	ENSG00000236088	ENSG00000226200	ENSG00000271975
	ENSG00000167257	ENSG00000236184	ENSG00000226389	ENSG00000271976
	ENSG00000167325	ENSG00000236204	ENSG00000226479	ENSG00000271992
	ENSG00000167333	ENSG00000236255	ENSG00000226752	ENSG00000272010
	ENSG00000167380	ENSG00000236287	ENSG00000227184	ENSG00000272017
	ENSG00000167447	ENSG00000236320	ENSG00000227198	ENSG00000272065
	ENSG00000167612	ENSG00000236438	ENSG00000227345	ENSG00000272079
	ENSG00000167699	ENSG00000236519	ENSG00000227372	ENSG00000272091
	ENSG00000167723	ENSG00000236537	ENSG00000227630	ENSG00000272098
	ENSG00000167850	ENSG00000236956	ENSG00000227640	ENSG00000272129
	ENSG00000167851	ENSG00000237161	ENSG00000227781	ENSG00000272198
	ENSG00000167904	ENSG00000237268	ENSG00000228175	ENSG00000272205
	ENSG00000167930	ENSG00000237296	ENSG00000228223	ENSG00000272216
	ENSG00000168036	ENSG00000237298	ENSG00000228283	ENSG00000272255
	ENSG00000168067	ENSG00000237399	ENSG00000228549	ENSG00000272308
	ENSG00000168070	ENSG00000237689	ENSG00000228626	ENSG00000272420
	ENSG00000168214	ENSG00000237877	ENSG00000228672	ENSG00000272452
	ENSG00000168216	ENSG00000237961	ENSG00000228794	ENSG00000272468
	ENSG00000168228	ENSG00000238105	ENSG00000228830	ENSG00000272520
	ENSG00000168242	ENSG00000238125	ENSG00000229047
	ENSG00000168259	ENSG00000239407	ENSG00000229155
	ENSG00000168298	ENSG00000240291	ENSG00000229205
	ENSG00000168310	ENSG00000240303	ENSG00000229807
	ENSG00000168314	ENSG00000241058	ENSG00000229809
	ENSG00000168385	ENSG00000241369	ENSG00000229931
	ENSG00000168404	ENSG00000241549	ENSG00000229980
	ENSG00000168411	ENSG00000241634	ENSG00000230146
	ENSG00000168438	ENSG00000241860	ENSG00000230227
	ENSG00000168439	ENSG00000242086	ENSG00000230359
	ENSG00000168454	ENSG00000242288	ENSG00000230665
	ENSG00000168490	ENSG00000242338	ENSG00000230756
	ENSG00000168495	ENSG00000242520	ENSG00000231196
	ENSG00000168528	ENSG00000242588	ENSG00000231345
	ENSG00000168610	ENSG00000243156	ENSG00000231419
	ENSG00000168615	ENSG00000243609	ENSG00000231588
	ENSG00000168619	ENSG00000244119	ENSG00000231686
	ENSG00000168710	ENSG00000244588	ENSG00000231808
	ENSG00000168724	ENSG00000244682	ENSG00000231856
	ENSG00000168778	ENSG00000245958	ENSG00000231864
	ENSG00000168803	ENSG00000246090	ENSG00000232040
	ENSG00000168818	ENSG00000246982	ENSG00000232063
	ENSG00000168826	ENSG00000247809	ENSG00000232194
	ENSG00000168843	ENSG00000248103	ENSG00000232216
	ENSG00000168872	ENSG00000248191	ENSG00000232434
	ENSG00000168890	ENSG00000248334	ENSG00000232694
	ENSG00000168916	ENSG00000248445	ENSG00000232702
	ENSG00000168918	ENSG00000248596	ENSG00000232807
	ENSG00000169087	ENSG00000248685	ENSG00000232828
	ENSG00000169118	ENSG00000248810	ENSG00000233098
	ENSG00000169131	ENSG00000248817	ENSG00000233137
	ENSG00000169180	ENSG00000248837	ENSG00000233338
	ENSG00000169249	ENSG00000249174	ENSG00000233421
	ENSG00000169302	ENSG00000249456	ENSG00000233621
	ENSG00000169371	ENSG00000249645	ENSG00000233922
	ENSG00000169429	ENSG00000250337	ENSG00000234043
	ENSG00000169435	ENSG00000250420	ENSG00000234390
	ENSG00000169439	ENSG00000250546	ENSG00000234616
	ENSG00000169499	ENSG00000250874	ENSG00000234629
	ENSG00000169548	ENSG00000251026	ENSG00000235106
	ENSG00000169598	ENSG00000251056	ENSG00000235172
	ENSG00000169684	ENSG00000251136	ENSG00000235205
	ENSG00000169814	ENSG00000251143	ENSG00000235499
	ENSG00000169951	ENSG00000251209	ENSG00000235513
	ENSG00000170122	ENSG00000251291	ENSG00000235750
	ENSG00000170260	ENSG00000251369	ENSG00000235806
	ENSG00000170264	ENSG00000251432	ENSG00000235857
	ENSG00000170266	ENSG00000251451	ENSG00000235859
	ENSG00000170310	ENSG00000253203	ENSG00000236104
	ENSG00000170312	ENSG00000253333	ENSG00000236144
	ENSG00000170325	ENSG00000253618	ENSG00000236208
	ENSG00000170396	ENSG00000253853	ENSG00000236393
	ENSG00000170445	ENSG00000254067	ENSG00000237125
	ENSG00000170456	ENSG00000254082	ENSG00000237154
	ENSG00000170469	ENSG00000254184	ENSG00000237276
	ENSG00000170485	ENSG00000254783	ENSG00000237286
	ENSG00000170486	ENSG00000254876	ENSG00000237424
	ENSG00000170502	ENSG00000254900	ENSG00000237523
	ENSG00000170522	ENSG00000254929	ENSG00000237857
	ENSG00000170537	ENSG00000255036	ENSG00000238097
	ENSG00000170681	ENSG00000255185	ENSG00000238164
	ENSG00000170759	ENSG00000255491	ENSG00000238227
	ENSG00000170802	ENSG00000255893	ENSG00000239305
	ENSG00000170989	ENSG00000256087	ENSG00000239998
	ENSG00000171055	ENSG00000256223	ENSG00000240137
	ENSG00000171100	ENSG00000256594	ENSG00000240489
	ENSG00000171241	ENSG00000256625	ENSG00000240857
	ENSG00000171262	ENSG00000256667	ENSG00000241544
	ENSG00000171310	ENSG00000256771	ENSG00000241732
	ENSG00000171346	ENSG00000257315	ENSG00000241839
	ENSG00000171402	ENSG00000257489	ENSG00000241852
	ENSG00000171466	ENSG00000257681	ENSG00000241878
	ENSG00000171469	ENSG00000257891	ENSG00000242013
	ENSG00000171490	ENSG00000257923	ENSG00000242779
	ENSG00000171503	ENSG00000257954	ENSG00000243335
	ENSG00000171658	ENSG00000258102	ENSG00000244171
	ENSG00000171723	ENSG00000258186	ENSG00000244291
	ENSG00000171747	ENSG00000258399	ENSG00000244462
	ENSG00000171763	ENSG00000258838	ENSG00000245385
	ENSG00000171766	ENSG00000258890	ENSG00000245662
	ENSG00000171786	ENSG00000259404	ENSG00000245748
	ENSG00000171793	ENSG00000259542	ENSG00000246082
	ENSG00000171848	ENSG00000259560	ENSG00000246089
	ENSG00000171853	ENSG00000259706	ENSG00000247315
	ENSG00000171860	ENSG00000259845	ENSG00000247572
	ENSG00000171914	ENSG00000259848	ENSG00000247626
	ENSG00000171928	ENSG00000259865	ENSG00000247746
	ENSG00000171943	ENSG00000260158	ENSG00000247796
	ENSG00000171953	ENSG00000260276	ENSG00000248079
	ENSG00000172081	ENSG00000260528	ENSG00000248421
	ENSG00000172594	ENSG00000260565	ENSG00000248783
	ENSG00000172602	ENSG00000260664	ENSG00000249471
	ENSG00000172671	ENSG00000260727	ENSG00000249550
	ENSG00000172687	ENSG00000261008	ENSG00000249628
	ENSG00000172775	ENSG00000261556	ENSG00000249868
	ENSG00000172785	ENSG00000261599	ENSG00000250439
	ENSG00000172795	ENSG00000261628	ENSG00000250565
	ENSG00000172878	ENSG00000262194	ENSG00000250682
	ENSG00000172915	ENSG00000262732	ENSG00000250899
	ENSG00000172936	ENSG00000263551	ENSG00000251196
	ENSG00000172940	ENSG00000263567	ENSG00000251230
	ENSG00000172954	ENSG00000263931	ENSG00000251359
	ENSG00000172992	ENSG00000264538	ENSG00000251381
	ENSG00000173157	ENSG00000264734	ENSG00000251867
	ENSG00000173200	ENSG00000265334	ENSG00000253305
	ENSG00000173226	ENSG00000265817	ENSG00000253483
	ENSG00000173230	ENSG00000266736	ENSG00000253485
	ENSG00000173258	ENSG00000266976	ENSG00000253669
	ENSG00000173264	ENSG00000267127	ENSG00000253719
	ENSG00000173473	ENSG00000267284	ENSG00000253797
	ENSG00000173482	ENSG00000267500	ENSG00000253910
	ENSG00000173535	ENSG00000267937	ENSG00000253919
	ENSG00000173692	ENSG00000269051	ENSG00000253981
	ENSG00000173757	ENSG00000269131	ENSG00000254198
	ENSG00000173852	ENSG00000269483	ENSG00000254470
	ENSG00000173926	ENSG00000269737	ENSG00000254559
	ENSG00000173928	ENSG00000269984	ENSG00000254635
	ENSG00000173933	ENSG00000270017	ENSG00000254681
	ENSG00000173988	ENSG00000270069	ENSG00000254739
	ENSG00000174106	ENSG00000270172	ENSG00000254837
	ENSG00000174125	ENSG00000270181	ENSG00000255154
	ENSG00000174130	ENSG00000271816	ENSG00000255318
	ENSG00000174231	ENSG00000271880	ENSG00000255498
	ENSG00000174238	ENSG00000272054	ENSG00000255624
	ENSG00000174353	ENSG00000272410	ENSG00000255831
	ENSG00000174358	ENSG00000272416	ENSG00000255874
	ENSG00000174368	ENSG00000255989
	ENSG00000174371	ENSG00000256001
	ENSG00000174607	ENSG00000256005
	ENSG00000174672	ENSG00000256258
	ENSG00000174720	ENSG00000256915
	ENSG00000174721	ENSG00000257135
	ENSG00000174776	ENSG00000257702
	ENSG00000174837	ENSG00000258377
	ENSG00000174839	ENSG00000258429
	ENSG00000174844	ENSG00000258701
	ENSG00000174891	ENSG00000259328
	ENSG00000174928	ENSG00000259330
	ENSG00000174938	ENSG00000259660
	ENSG00000174950	ENSG00000259689
	ENSG00000175003	ENSG00000259799
	ENSG00000175104	ENSG00000259856
	ENSG00000175161	ENSG00000259877
	ENSG00000175198	ENSG00000259886
	ENSG00000175213	ENSG00000259901
	ENSG00000175224	ENSG00000259952
	ENSG00000175305	ENSG00000260032
	ENSG00000175387	ENSG00000260053
	ENSG00000175395	ENSG00000260054
	ENSG00000175470	ENSG00000260063
	ENSG00000175556	ENSG00000260077
	ENSG00000175567	ENSG00000260111
	ENSG00000175592	ENSG00000260193
	ENSG00000175600	ENSG00000260196
	ENSG00000175691	ENSG00000260231
	ENSG00000175730	ENSG00000260329
	ENSG00000175793	ENSG00000260604
	ENSG00000175879	ENSG00000260630
	ENSG00000175906	ENSG00000260659
	ENSG00000176054	ENSG00000260805
	ENSG00000176105	ENSG00000260841
	ENSG00000176148	ENSG00000260912
	ENSG00000176182	ENSG00000260992
	ENSG00000176243	ENSG00000261093
	ENSG00000176261	ENSG00000261188
	ENSG00000176371	ENSG00000261204
	ENSG00000176401	ENSG00000261211
	ENSG00000176406	ENSG00000261215
	ENSG00000176428	ENSG00000261221
	ENSG00000176438	ENSG00000261342
	ENSG00000176809	ENSG00000261351
	ENSG00000176826	ENSG00000261353
	ENSG00000176974	ENSG00000261373
	ENSG00000176986	ENSG00000261567
	ENSG00000177034	ENSG00000261659
	ENSG00000177054	ENSG00000261754
	ENSG00000177058	ENSG00000261790
	ENSG00000177119	ENSG00000261824
	ENSG00000177138	ENSG00000261845
	ENSG00000177337	ENSG00000262155
	ENSG00000177409	ENSG00000262222
	ENSG00000177565	ENSG00000262576
	ENSG00000177628	ENSG00000262601
	ENSG00000177689	ENSG00000262772
	ENSG00000177842	ENSG00000263013
	ENSG00000177873	ENSG00000263179
	ENSG00000177951	ENSG00000263218
	ENSG00000178038	ENSG00000263753
	ENSG00000178078	ENSG00000263843
	ENSG00000178104	ENSG00000264247
	ENSG00000178105	ENSG00000264575
	ENSG00000178146	ENSG00000264578
	ENSG00000178226	ENSG00000265019
	ENSG00000178229	ENSG00000265233
	ENSG00000178234	ENSG00000265480
	ENSG00000178386	ENSG00000265688
	ENSG00000178502	ENSG00000265728
	ENSG00000178556	ENSG00000266208
	ENSG00000178691	ENSG00000266709
	ENSG00000178694	ENSG00000266795
	ENSG00000178795	ENSG00000266962
	ENSG00000178802	ENSG00000267007
	ENSG00000178826	ENSG00000267100
	ENSG00000178966	ENSG00000267164
	ENSG00000179008	ENSG00000267218
	ENSG00000179134	ENSG00000267242
	ENSG00000179151	ENSG00000267317
	ENSG00000179218	ENSG00000267350
	ENSG00000179387	ENSG00000267427
	ENSG00000179397	ENSG00000267459
	ENSG00000179454	ENSG00000267475
	ENSG00000179603	ENSG00000267598
	ENSG00000179766	ENSG00000267767
	ENSG00000179862	ENSG00000267776
	ENSG00000179869	ENSG00000267913
	ENSG00000179889	ENSG00000268149
	ENSG00000179978	ENSG00000268262
	ENSG00000180015	ENSG00000268543
	ENSG00000180061	ENSG00000268568
	ENSG00000180116	ENSG00000268660
	ENSG00000180245	ENSG00000268723
	ENSG00000180279	ENSG00000268885
	ENSG00000180316	ENSG00000268895
	ENSG00000180329	ENSG00000268927
	ENSG00000180353	ENSG00000269337
	ENSG00000180574	ENSG00000269473
	ENSG00000180592	ENSG00000269554
	ENSG00000180764	ENSG00000269604
	ENSG00000180773	ENSG00000269693
	ENSG00000180881	ENSG00000269858
	ENSG00000181039	ENSG00000271020
	ENSG00000181192	ENSG00000271122
	ENSG00000181284	ENSG00000271303
	ENSG00000181781	ENSG00000271359
	ENSG00000181789	ENSG00000271643
	ENSG00000181798	ENSG00000271736
	ENSG00000181826	ENSG00000271849
	ENSG00000181856	ENSG00000271888
	ENSG00000181904	ENSG00000271912
	ENSG00000182134	ENSG00000272016
	ENSG00000182158	ENSG00000272068
	ENSG00000182247	ENSG00000272221
	ENSG00000182319	ENSG00000272405
	ENSG00000182359	ENSG00000272447
	ENSG00000182368	ENSG00000272449
	ENSG00000182379	ENSG00000272482
	ENSG00000182400	ENSG00000272501
	ENSG00000182405
	ENSG00000182446
	ENSG00000182481
	ENSG00000182583
	ENSG00000182632
	ENSG00000182809
	ENSG00000182827
	ENSG00000182871
	ENSG00000182923
	ENSG00000182934
	ENSG00000182944
	ENSG00000182983
	ENSG00000182993
	ENSG00000183092
	ENSG00000183137
	ENSG00000183150
	ENSG00000183166
	ENSG00000183199
	ENSG00000183431
	ENSG00000183486
	ENSG00000183520
	ENSG00000183558
	ENSG00000183570
	ENSG00000183598
	ENSG00000183621
	ENSG00000183690
	ENSG00000183696
	ENSG00000183765
	ENSG00000183773
	ENSG00000183814
	ENSG00000183831
	ENSG00000183891
	ENSG00000183960
	ENSG00000184005
	ENSG00000184100
	ENSG00000184206
	ENSG00000184260
	ENSG00000184304
	ENSG00000184348
	ENSG00000184357
	ENSG00000184428
	ENSG00000184432
	ENSG00000184575
	ENSG00000184661
	ENSG00000184787
	ENSG00000184792
	ENSG00000184825
	ENSG00000184903
	ENSG00000184908
	ENSG00000184925
	ENSG00000184956
	ENSG00000185008
	ENSG00000185009
	ENSG00000185010
	ENSG00000185019
	ENSG00000185049
	ENSG00000185055
	ENSG00000185104
	ENSG00000185130
	ENSG00000185158
	ENSG00000185164
	ENSG00000185238
	ENSG00000185272
	ENSG00000185304
	ENSG00000185591
	ENSG00000185624
	ENSG00000185640
	ENSG00000185650
	ENSG00000185664
	ENSG00000185697
	ENSG00000185716
	ENSG00000185753
	ENSG00000185760
	ENSG00000185829
	ENSG00000185842
	ENSG00000185904
	ENSG00000185947
	ENSG00000185989
	ENSG00000186017
	ENSG00000186049
	ENSG00000186073
	ENSG00000186088
	ENSG00000186106
	ENSG00000186141
	ENSG00000186231
	ENSG00000186281
	ENSG00000186314
	ENSG00000186432
	ENSG00000186439
	ENSG00000186470
	ENSG00000186496
	ENSG00000186625
	ENSG00000186806
	ENSG00000186952
	ENSG00000186976
	ENSG00000187134
	ENSG00000187140
	ENSG00000187166
	ENSG00000187189
	ENSG00000187231
	ENSG00000187257
	ENSG00000187546
	ENSG00000187554
	ENSG00000187627
	ENSG00000187667
	ENSG00000187672
	ENSG00000187801
	ENSG00000187987
	ENSG00000187990
	ENSG00000188032
	ENSG00000188073
	ENSG00000188092
	ENSG00000188295
	ENSG00000188352
	ENSG00000188383
	ENSG00000188459
	ENSG00000188554
	ENSG00000188585
	ENSG00000188596
	ENSG00000188641
	ENSG00000188659
	ENSG00000188706
	ENSG00000188785
	ENSG00000188833
	ENSG00000188868
	ENSG00000188869
	ENSG00000188906
	ENSG00000188917
	ENSG00000188981
	ENSG00000188985
	ENSG00000189011
	ENSG00000189050
	ENSG00000189056
	ENSG00000189091
	ENSG00000189308
	ENSG00000189403
	ENSG00000196116
	ENSG00000196141
	ENSG00000196150
	ENSG00000196151
	ENSG00000196152
	ENSG00000196177
	ENSG00000196313
	ENSG00000196331
	ENSG00000196335
	ENSG00000196338
	ENSG00000196366
	ENSG00000196378
	ENSG00000196391
	ENSG00000196396
	ENSG00000196409
	ENSG00000196436
	ENSG00000196455
	ENSG00000196510
	ENSG00000196549
	ENSG00000196605
	ENSG00000196653
	ENSG00000196663
	ENSG00000196678
	ENSG00000196774
	ENSG00000196787
	ENSG00000196834
	ENSG00000196876
	ENSG00000196878
	ENSG00000196924
	ENSG00000196970
	ENSG00000196981
	ENSG00000197083
	ENSG00000197093
	ENSG00000197124
	ENSG00000197140
	ENSG00000197153
	ENSG00000197168
	ENSG00000197170
	ENSG00000197180
	ENSG00000197181
	ENSG00000197265
	ENSG00000197302
	ENSG00000197409
	ENSG00000197459
[truncated: 595 more rows]

## Sheet: cluster_1_terms
Category	Term	Count	%	PValue	Genes	List Total	Pop Hits	Pop Total	Fold Enrichment	Bonferroni	Benjamini	FDR
SP_PIR_KEYWORDS	acetylation	289	32.1826	2.53657e-49	ENSG00000168274, ENSG00000120265, ENSG00000175110, ENSG00000147155, ENSG00000138107, ENSG00000168078, ENSG00000000419, ENSG00000076248, ENSG00000163882, ENSG00000196890, ENSG00000131236, ENSG00000164934, ENSG00000136490, ENSG00000130726, ENSG00000123374, ENSG00000163468, ENSG00000081721, ENSG00000100280, ENSG00000123992, ENSG00000126088, ENSG00000127445, ENSG00000165092, ENSG00000087088, ENSG0000…	887	2635	19235	2.3784	1.27843e-46	1.27843e-46	3.65686e-46
CHROMOSOME	19	121	13.4744	3.49002e-20	ENSG00000105248, ENSG00000083807, ENSG00000104976, ENSG00000198858, ENSG00000130733, ENSG00000007080, ENSG00000130734, ENSG00000077312, ENSG00000099817, ENSG00000171223, ENSG00000171425, ENSG00000183207, ENSG00000142230, ENSG00000167671, ENSG00000130726, ENSG00000167578, ENSG00000104903, ENSG00000099203, ENSG00000213889, ENSG00000126457, ENSG00000126453, ENSG00000197019, ENSG00000105552, ENSG0000…	893	2347	43203	2.49422	8.37605e-19	8.37605e-19	2.79965e-17
GOTERM_CC_FAT	GO:0070013~intracellular organelle lumen	171	19.0423	1.5114e-19	ENSG00000175110, ENSG00000196419, ENSG00000027001, ENSG00000099817, ENSG00000132423, ENSG00000171223, ENSG00000163882, ENSG00000055950, ENSG00000183207, ENSG00000177971, ENSG00000164934, ENSG00000178952, ENSG00000130726, ENSG00000102103, ENSG00000161920, ENSG00000135446, ENSG00000115289, ENSG00000123374, ENSG00000099956, ENSG00000128228, ENSG00000161513, ENSG00000172183, ENSG00000170892, ENSG0000…	626	1779	12782	1.96266	7.14891e-17	7.14891e-17	2.15948e-16
GOTERM_CC_FAT	GO:0043233~organelle lumen	172	19.1537	6.50943e-19	ENSG00000175110, ENSG00000196419, ENSG00000027001, ENSG00000099817, ENSG00000132423, ENSG00000171223, ENSG00000163882, ENSG00000055950, ENSG00000183207, ENSG00000177971, ENSG00000164934, ENSG00000178952, ENSG00000130726, ENSG00000102103, ENSG00000161920, ENSG00000135446, ENSG00000115289, ENSG00000123374, ENSG00000099956, ENSG00000128228, ENSG00000161513, ENSG00000172183, ENSG00000170892, ENSG0000…	626	1820	12782	1.92966	3.07896e-16	1.53948e-16	9.30066e-16
GOTERM_CC_FAT	GO:0031974~membrane-enclosed lumen	174	19.3764	8.50871e-19	ENSG00000175110, ENSG00000196419, ENSG00000027001, ENSG00000099817, ENSG00000132423, ENSG00000171223, ENSG00000163882, ENSG00000055950, ENSG00000183207, ENSG00000177971, ENSG00000164934, ENSG00000178952, ENSG00000130726, ENSG00000102103, ENSG00000161920, ENSG00000135446, ENSG00000115289, ENSG00000123374, ENSG00000099956, ENSG00000128228, ENSG00000161513, ENSG00000172183, ENSG00000170892, ENSG0000…	626	1856	12782	1.91424	4.02462e-16	1.34154e-16	1.21572e-15
GOTERM_CC_FAT	GO:0005739~mitochondrion	118	13.1403	5.10868e-17	ENSG00000174173, ENSG00000175110, ENSG00000183605, ENSG00000125445, ENSG00000027001, ENSG00000076248, ENSG00000100867, ENSG00000132423, ENSG00000055950, ENSG00000158864, ENSG00000178952, ENSG00000148334, ENSG00000161513, ENSG00000105552, ENSG00000112651, ENSG00000087088, ENSG00000166902, ENSG00000101473, ENSG00000139180, ENSG00000162851, ENSG00000086504, ENSG00000076043, ENSG00000111275, ENSG0000…	626	1087	12782	2.21655	2.41641e-14	6.04102e-15	7.29928e-14
SP_PIR_KEYWORDS	mitochondrion	95	10.5791	5.35585e-16	ENSG00000174173, ENSG00000147465, ENSG00000175110, ENSG00000162910, ENSG00000183605, ENSG00000125445, ENSG00000100243, ENSG00000027001, ENSG00000125901, ENSG00000076248, ENSG00000132423, ENSG00000055950, ENSG00000123130, ENSG00000163541, ENSG00000181240, ENSG00000101365, ENSG00000158864, ENSG00000178952, ENSG00000169682, ENSG00000182199, ENSG00000205309, ENSG00000130347, ENSG00000136463, ENSG0000…	887	832	19235	2.4761	2.79776e-13	1.39888e-13	7.99361e-13
SP_PIR_KEYWORDS	transit peptide	66	7.34967	3.16655e-15	ENSG00000174173, ENSG00000147465, ENSG00000162910, ENSG00000125445, ENSG00000027001, ENSG00000125901, ENSG00000076248, ENSG00000132423, ENSG00000055950, ENSG00000123130, ENSG00000163541, ENSG00000101365, ENSG00000158864, ENSG00000178952, ENSG00000182199, ENSG00000205309, ENSG00000130347, ENSG00000135900, ENSG00000161513, ENSG00000105552, ENSG00000132313, ENSG00000112651, ENSG00000166902, ENSG0000…	887	476	19235	3.00681	1.6227e-12	5.40901e-13	4.64073e-12
UP_SEQ_FEATURE	transit peptide:Mitochondrion	64	7.12695	2.02709e-14	ENSG00000174173, ENSG00000147465, ENSG00000162910, ENSG00000125445, ENSG00000027001, ENSG00000125901, ENSG00000132423, ENSG00000055950, ENSG00000123130, ENSG00000163541, ENSG00000101365, ENSG00000178952, ENSG00000158864, ENSG00000182199, ENSG00000205309, ENSG00000130347, ENSG00000135900, ENSG00000161513, ENSG00000105552, ENSG00000132313, ENSG00000112651, ENSG00000166902, ENSG00000160221, ENSG0000…	887	467	19113	2.95303	3.76476e-11	3.76476e-11	3.46168e-11
SP_PIR_KEYWORDS	phosphoprotein	440	48.9978	1.75628e-13	ENSG00000164081, ENSG00000007080, ENSG00000000419, ENSG00000171224, ENSG00000170175, ENSG00000171223, ENSG00000167705, ENSG00000087077, ENSG00000196890, ENSG00000130726, ENSG00000102103, ENSG00000137825, ENSG00000102100, ENSG00000027869, ENSG00000165702, ENSG00000100280, ENSG00000126088, ENSG00000133169, ENSG00000170892, ENSG00000133895, ENSG00000068438, ENSG00000166848, ENSG00000106367, ENSG0000…	887	7263	19235	1.31373	8.85212e-11	2.21303e-11	2.53209e-10
GOTERM_CC_FAT	GO:0031980~mitochondrial lumen	41	4.5657	1.11902e-12	ENSG00000175110, ENSG00000162910, ENSG00000172053, ENSG00000135972, ENSG00000027001, ENSG00000168291, ENSG00000187145, ENSG00000147586, ENSG00000125901, ENSG00000103507, ENSG00000197448, ENSG00000132423, ENSG00000167969, ENSG00000055950, ENSG00000163541, ENSG00000152234, ENSG00000101365, ENSG00000165688, ENSG00000178952, ENSG00000091483, ENSG00000122971, ENSG00000065154, ENSG00000110955, ENSG0000…	626	227	12782	3.68793	5.29284e-10	1.05857e-10	1.59882e-09
GOTERM_CC_FAT	GO:0005759~mitochondrial matrix	41	4.5657	1.11902e-12	ENSG00000175110, ENSG00000162910, ENSG00000172053, ENSG00000135972, ENSG00000027001, ENSG00000168291, ENSG00000187145, ENSG00000147586, ENSG00000125901, ENSG00000103507, ENSG00000197448, ENSG00000132423, ENSG00000167969, ENSG00000055950, ENSG00000163541, ENSG00000152234, ENSG00000101365, ENSG00000165688, ENSG00000178952, ENSG00000091483, ENSG00000122971, ENSG00000065154, ENSG00000110955, ENSG0000…	626	227	12782	3.68793	5.29284e-10	1.05857e-10	1.59882e-09
GOTERM_BP_FAT	GO:0006396~RNA processing	68	7.57238	2.36333e-12	ENSG00000174173, ENSG00000183751, ENSG00000084072, ENSG00000105171, ENSG00000158526, ENSG00000182872, ENSG00000171861, ENSG00000175467, ENSG00000099817, ENSG00000077312, ENSG00000163950, ENSG00000163882, ENSG00000177971, ENSG00000164934, ENSG00000183258, ENSG00000141543, ENSG00000163156, ENSG00000126945, ENSG00000135900, ENSG00000115875, ENSG00000170892, ENSG00000172409, ENSG00000182196, ENSG0000…	662	547	13528	2.54037	6.21793e-09	6.21793e-09	4.19338e-09
GOTERM_CC_FAT	GO:0005829~cytosol	122	13.5857	5.08558e-12	ENSG00000125445, ENSG00000138107, ENSG00000103024, ENSG00000143416, ENSG00000188229, ENSG00000135446, ENSG00000123374, ENSG00000163468, ENSG00000125458, ENSG00000114353, ENSG00000100280, ENSG00000148334, ENSG00000126088, ENSG00000165092, ENSG00000117448, ENSG00000087088, ENSG00000133895, ENSG00000171428, ENSG00000070669, ENSG00000072958, ENSG00000188191, ENSG00000086065, ENSG00000159335, ENSG0000…	626	1330	12782	1.87298	2.40549e-09	4.00915e-10	7.2663e-09
GOTERM_CC_FAT	GO:0044429~mitochondrial part	70	7.7951	1.33436e-11	ENSG00000147465, ENSG00000175110, ENSG00000162910, ENSG00000027001, ENSG00000100243, ENSG00000125901, ENSG00000132423, ENSG00000055950, ENSG00000163541, ENSG00000181240, ENSG00000101365, ENSG00000158864, ENSG00000178952, ENSG00000169682, ENSG00000182199, ENSG00000161513, ENSG00000108826, ENSG00000132313, ENSG00000087088, ENSG00000166902, ENSG00000130489, ENSG00000139180, ENSG00000106591, ENSG0000…	626	595	12782	2.40218	6.3115e-09	9.01643e-10	1.90652e-08
UP_SEQ_FEATURE	binding site:Substrate	44	4.89978	3.03555e-11	ENSG00000111669, ENSG00000204386, ENSG00000116096, ENSG00000158525, ENSG00000100867, ENSG00000067225, ENSG00000167969, ENSG00000160211, ENSG00000100889, ENSG00000101365, ENSG00000102144, ENSG00000128951, ENSG00000160209, ENSG00000130066, ENSG00000189046, ENSG00000091483, ENSG00000143627, ENSG00000137825, ENSG00000137106, ENSG00000100983, ENSG00000141744, ENSG00000085662, ENSG00000205309, ENSG0000…	887	297	19113	3.19228	5.62487e-08	2.81244e-08	5.17255e-08
GOTERM_CC_FAT	GO:0030529~ribonucleoprotein complex	61	6.79287	2.65551e-10	ENSG00000183751, ENSG00000084072, ENSG00000175110, ENSG00000184967, ENSG00000162910, ENSG00000125445, ENSG00000105171, ENSG00000125901, ENSG00000175467, ENSG00000077312, ENSG00000163950, ENSG00000055950, ENSG00000177971, ENSG00000164934, ENSG00000183258, ENSG00000134001, ENSG00000143621, ENSG00000141543, ENSG00000126945, ENSG00000135900, ENSG00000108826, ENSG00000132313, ENSG00000112651, ENSG0000…	626	515	12782	2.41851	1.25606e-07	1.57007e-08	3.79419e-07
SP_PIR_KEYWORDS	cytoplasm	224	24.9443	1.04986e-09	ENSG00000120265, ENSG00000138107, ENSG00000143416, ENSG00000124702, ENSG00000130734, ENSG00000087077, ENSG00000163468, ENSG00000027869, ENSG00000123992, ENSG00000126088, ENSG00000165092, ENSG00000133169, ENSG00000099622, ENSG00000087088, ENSG00000171428, ENSG00000175602, ENSG00000086065, ENSG00000127837, ENSG00000186352, ENSG00000099377, ENSG00000120053, ENSG00000213719, ENSG00000117148, ENSG0000…	887	3332	19235	1.45785	5.29131e-07	1.05826e-07	1.51354e-06
GOTERM_CC_FAT	GO:0031981~nuclear lumen	122	13.5857	1.3699e-09	ENSG00000196419, ENSG00000099817, ENSG00000171223, ENSG00000163882, ENSG00000183207, ENSG00000177971, ENSG00000164934, ENSG00000130726, ENSG00000102103, ENSG00000161920, ENSG00000135446, ENSG00000115289, ENSG00000123374, ENSG00000099956, ENSG00000172183, ENSG00000170892, ENSG00000099622, ENSG00000133895, ENSG00000146109, ENSG00000144485, ENSG00000166848, ENSG00000134690, ENSG00000048162, ENSG0000…	626	1450	12782	1.71797	6.47964e-07	7.1996e-08	1.95732e-06
REACTOME_PATHWAY	REACT_383:DNA Replication	25	2.78396	1.3075e-08	ENSG00000073111, ENSG00000117748, ENSG00000175482, ENSG00000049541, ENSG00000167513, ENSG00000100297, ENSG00000166508, ENSG00000150991, ENSG00000087191, ENSG00000123374, ENSG00000125818, ENSG00000013275, ENSG00000103035, ENSG00000159352, ENSG00000093009, ENSG00000163636, ENSG00000106628, ENSG00000108344, ENSG00000175166, ENSG00000170315, ENSG00000115233, ENSG00000165916, ENSG00000185627, ENSG0000…	233	97	3398	3.75868	7.58351e-07	7.58351e-07	1.30088e-05
GOTERM_BP_FAT	GO:0034660~ncRNA metabolic process	34	3.78619	2.44351e-08	ENSG00000174173, ENSG00000183751, ENSG00000172053, ENSG00000158526, ENSG00000105171, ENSG00000120699, ENSG00000136718, ENSG00000177971, ENSG00000164934, ENSG00000114767, ENSG00000142544, ENSG00000141543, ENSG00000179115, ENSG00000182173, ENSG00000101391, ENSG00000170727, ENSG00000109534, ENSG00000031698, ENSG00000178896, ENSG00000100029, ENSG00000155438, ENSG00000169972, ENSG00000170892, ENSG0000…	662	230	13528	3.02083	6.42867e-05	3.21439e-05	4.33564e-05
GOTERM_CC_FAT	GO:0043232~intracellular non-membrane-bounded organelle	184	20.49	2.83307e-08	ENSG00000168274, ENSG00000175110, ENSG00000138107, ENSG00000125445, ENSG00000196419, ENSG00000124702, ENSG00000130734, ENSG00000213397, ENSG00000171223, ENSG00000163882, ENSG00000055950, ENSG00000196890, ENSG00000131236, ENSG00000122952, ENSG00000177971, ENSG00000164934, ENSG00000178952, ENSG00000167671, ENSG00000130726, ENSG00000149923, ENSG00000102103, ENSG00000188229, ENSG00000115289, ENSG0000…	626	2596	12782	1.44723	1.34003e-05	1.34004e-06	4.04788e-05
GOTERM_CC_FAT	GO:0043228~non-membrane-bounded organelle	184	20.49	2.83307e-08	ENSG00000168274, ENSG00000175110, ENSG00000138107, ENSG00000125445, ENSG00000196419, ENSG00000124702, ENSG00000130734, ENSG00000213397, ENSG00000171223, ENSG00000163882, ENSG00000055950, ENSG00000196890, ENSG00000131236, ENSG00000122952, ENSG00000177971, ENSG00000164934, ENSG00000178952, ENSG00000167671, ENSG00000130726, ENSG00000149923, ENSG00000102103, ENSG00000188229, ENSG00000115289, ENSG0000…	626	2596	12782	1.44723	1.34003e-05	1.34004e-06	4.04788e-05
GOTERM_BP_FAT	GO:0008380~RNA splicing	38	4.23163	4.70849e-08	ENSG00000084072, ENSG00000179950, ENSG00000100056, ENSG00000182872, ENSG00000175467, ENSG00000122566, ENSG00000099817, ENSG00000077312, ENSG00000102978, ENSG00000163882, ENSG00000105618, ENSG00000105568, ENSG00000116455, ENSG00000142252, ENSG00000183258, ENSG00000141543, ENSG00000100410, ENSG00000182173, ENSG00000163156, ENSG00000150316, ENSG00000126945, ENSG00000101811, ENSG00000100028, ENSG0000…	662	284	13528	2.73427	0.000123873	4.12926e-05	8.35451e-05
SP_PIR_KEYWORDS	ribonucleoprotein	36	4.00891	7.54929e-08	ENSG00000175110, ENSG00000162910, ENSG00000125445, ENSG00000213523, ENSG00000179950, ENSG00000135972, ENSG00000187145, ENSG00000125901, ENSG00000147586, ENSG00000122566, ENSG00000077312, ENSG00000163950, ENSG00000055950, ENSG00000136718, ENSG00000074071, ENSG00000177971, ENSG00000105618, ENSG00000164934, ENSG00000114767, ENSG00000150991, ENSG00000109534, ENSG00000126945, ENSG00000135900, ENSG0000…	887	279	19235	2.79812	3.80477e-05	6.34138e-06	0.000108835
SP_PIR_KEYWORDS	rrna processing	16	1.78174	7.66716e-08	ENSG00000170727, ENSG00000109534, ENSG00000178896, ENSG00000100029, ENSG00000158526, ENSG00000108651, ENSG00000068438, ENSG00000136718, ENSG00000120699, ENSG00000177971, ENSG00000162851, ENSG00000164934, ENSG00000117133, ENSG00000114767, ENSG00000136271, ENSG00000141543	887	61	19235	5.68799	3.86417e-05	5.52034e-06	0.000110534
GOTERM_BP_FAT	GO:0007049~cell cycle	73	8.12918	8.79157e-08	ENSG00000173465, ENSG00000137267, ENSG00000168078, ENSG00000079393, ENSG00000124702, ENSG00000175467, ENSG00000175792, ENSG00000213397, ENSG00000068903, ENSG00000092036, ENSG00000149636, ENSG00000122952, ENSG00000175197, ENSG00000090273, ENSG00000135446, ENSG00000116670, ENSG00000169032, ENSG00000123374, ENSG00000125818, ENSG00000165702, ENSG00000099956, ENSG00000164885, ENSG00000103035, ENSG0000…	662	776	13528	1.92237	0.00023128	5.78249e-05	0.000155993
GOTERM_BP_FAT	GO:0034470~ncRNA processing	29	3.2294	1.1333e-07	ENSG00000174173, ENSG00000183751, ENSG00000158526, ENSG00000105171, ENSG00000120699, ENSG00000136718, ENSG00000177971, ENSG00000164934, ENSG00000114767, ENSG00000142544, ENSG00000141543, ENSG00000182173, ENSG00000139546, ENSG00000101391, ENSG00000170727, ENSG00000109534, ENSG00000031698, ENSG00000178896, ENSG00000100029, ENSG00000169972, ENSG00000170892, ENSG00000172409, ENSG00000108651, ENSG0000…	662	187	13528	3.16907	0.000298127	5.96326e-05	0.000201087
GOTERM_BP_FAT	GO:0031400~negative regulation of protein modification process	22	2.44989	2.71256e-07	ENSG00000030110, ENSG00000125818, ENSG00000013275, ENSG00000164885, ENSG00000103035, ENSG00000113575, ENSG00000159352, ENSG00000163636, ENSG00000108344, ENSG00000119383, ENSG00000175166, ENSG00000087088, ENSG00000133895, ENSG00000170315, ENSG00000160211, ENSG00000165916, ENSG00000115233, ENSG00000160948, ENSG00000185627, ENSG00000105568, ENSG00000150991, ENSG00000087191	662	119	13528	3.77791	0.00071342	0.000118939	0.000481302
GOTERM_BP_FAT	GO:0000278~mitotic cell cycle	43	4.78842	2.9879e-07	ENSG00000173465, ENSG00000137267, ENSG00000151465, ENSG00000168078, ENSG00000175792, ENSG00000134057, ENSG00000068903, ENSG00000213397, ENSG00000092036, ENSG00000153140, ENSG00000149636, ENSG00000122952, ENSG00000129757, ENSG00000175203, ENSG00000099804, ENSG00000090273, ENSG00000150991, ENSG00000140854, ENSG00000166851, ENSG00000178999, ENSG00000169032, ENSG00000116670, ENSG00000135446, ENSG0000…	662	370	13528	2.37488	0.000785807	0.000112296	0.000530156
GOTERM_MF_FAT	GO:0000166~nucleotide binding	154	17.1492	3.03728e-07	ENSG00000083807, ENSG00000084072, ENSG00000138107, ENSG00000103024, ENSG00000168078, ENSG00000196419, ENSG00000182872, ENSG00000077312, ENSG00000138030, ENSG00000183207, ENSG00000158864, ENSG00000178952, ENSG00000167578, ENSG00000188229, ENSG00000137825, ENSG00000135446, ENSG00000123374, ENSG00000068120, ENSG00000163468, ENSG00000169750, ENSG00000143545, ENSG00000114353, ENSG00000125458, ENSG0000…	608	2245	12983	1.46479	0.000272711	0.000272711	0.000473298
GOTERM_BP_FAT	GO:0031396~regulation of protein ubiquitination	20	2.22717	3.04248e-07	ENSG00000125818, ENSG00000116661, ENSG00000013275, ENSG00000164885, ENSG00000103035, ENSG00000159352, ENSG00000163636, ENSG00000127445, ENSG00000134057, ENSG00000108344, ENSG00000175166, ENSG00000170315, ENSG00000165916, ENSG00000115233, ENSG00000160948, ENSG00000185627, ENSG00000103266, ENSG00000150991, ENSG00000166851, ENSG00000087191	662	100	13528	4.08701	0.000800157	0.000100055	0.000539841
GOTERM_BP_FAT	GO:0010498~proteasomal protein catabolic process	20	2.22717	4.2012e-07	ENSG00000125818, ENSG00000116661, ENSG00000131871, ENSG00000013275, ENSG00000103035, ENSG00000159352, ENSG00000163636, ENSG00000108344, ENSG00000134057, ENSG00000175166, ENSG00000170315, ENSG00000165916, ENSG00000115233, ENSG00000165280, ENSG00000185627, ENSG00000103266, ENSG00000162191, ENSG00000150991, ENSG00000116663, ENSG00000087191	662	102	13528	4.00687	0.00110473	0.000122808	0.000745438
GOTERM_BP_FAT	GO:0043161~proteasomal ubiquitin-dependent protein catabolic process	20	2.22717	4.2012e-07	ENSG00000125818, ENSG00000116661, ENSG00000131871, ENSG00000013275, ENSG00000103035, ENSG00000159352, ENSG00000163636, ENSG00000108344, ENSG00000134057, ENSG00000175166, ENSG00000170315, ENSG00000165916, ENSG00000115233, ENSG00000165280, ENSG00000185627, ENSG00000103266, ENSG00000162191, ENSG00000150991, ENSG00000116663, ENSG00000087191	662	102	13528	4.00687	0.00110473	0.000122808	0.000745438
SMART	SM00320:WD40	29	3.2294	4.40075e-07	ENSG00000183751, ENSG00000112357, ENSG00000140395, ENSG00000138073, ENSG00000167965, ENSG00000005448, ENSG00000071127, ENSG00000161036, ENSG00000131652, ENSG00000164934, ENSG00000116455, ENSG00000114767, ENSG00000119333, ENSG00000172354, ENSG00000140854, ENSG00000159069, ENSG00000065268, ENSG00000130429, ENSG00000170727, ENSG00000111845, ENSG00000116213, ENSG00000110107, ENSG00000185838, ENSG0000…	334	266	9079	2.96352	7.92104e-05	7.92104e-05	0.000542061
UP_SEQ_FEATURE	mutagenesis site	143	15.9243	4.45863e-07	ENSG00000168274, ENSG00000147155, ENSG00000168078, ENSG00000076248, ENSG00000077312, ENSG00000213401, ENSG00000167705, ENSG00000087077, ENSG00000185686, ENSG00000149923, ENSG00000102103, ENSG00000167770, ENSG00000165501, ENSG00000115289, ENSG00000123374, ENSG00000165702, ENSG00000148334, ENSG00000126088, ENSG00000105552, ENSG00000127445, ENSG00000087088, ENSG00000185499, ENSG00000117448, ENSG0000…	887	2045	19113	1.50677	0.000825844	0.000275357	0.000759745
GOTERM_BP_FAT	GO:0016072~rRNA metabolic process	19	2.11581	7.6354e-07	ENSG00000183751, ENSG00000170727, ENSG00000109534, ENSG00000178896, ENSG00000100029, ENSG00000158526, ENSG00000105171, ENSG00000155438, ENSG00000108651, ENSG00000068438, ENSG00000136718, ENSG00000120699, ENSG00000177971, ENSG00000162851, ENSG00000164934, ENSG00000114767, ENSG00000117133, ENSG00000136271, ENSG00000141543	662	96	13528	4.04444	0.00200686	0.000200867	0.00135478
GOTERM_BP_FAT	GO:0051443~positive regulation of ubiquitin-protein ligase activity	16	1.78174	1.08488e-06	ENSG00000125818, ENSG00000013275, ENSG00000103035, ENSG00000159352, ENSG00000163636, ENSG00000127445, ENSG00000134057, ENSG00000108344, ENSG00000175166, ENSG00000170315, ENSG00000165916, ENSG00000115233, ENSG00000185627, ENSG00000150991, ENSG00000166851, ENSG00000087191	662	70	13528	4.67087	0.00285025	0.00025945	0.00192494
GOTERM_MF_FAT	GO:0051082~unfolded protein binding	20	2.22717	1.45206e-06	ENSG00000163468, ENSG00000149257, ENSG00000135924, ENSG00000105401, ENSG00000204220, ENSG00000150753, ENSG00000110711, ENSG00000163956, ENSG00000188603, ENSG00000135624, ENSG00000086061, ENSG00000183207, ENSG00000110011, ENSG00000170464, ENSG00000088356, ENSG00000188229, ENSG00000204389, ENSG00000166226, ENSG00000137806, ENSG00000156261	608	115	12983	3.71367	0.0013031	0.000651761	0.00226271
GOTERM_BP_FAT	GO:0022402~cell cycle process	55	6.12472	1.65831e-06	ENSG00000173465, ENSG00000137267, ENSG00000168078, ENSG00000079393, ENSG00000124702, ENSG00000175467, ENSG00000175792, ENSG00000068903, ENSG00000213397, ENSG00000092036, ENSG00000149636, ENSG00000122952, ENSG00000175197, ENSG00000090273, ENSG00000169032, ENSG00000116670, ENSG00000135446, ENSG00000123374, ENSG00000125818, ENSG00000165702, ENSG00000103035, ENSG00000103275, ENSG00000133895, ENSG0000…	662	565	13528	1.98925	0.00435351	0.000363519	0.00294238
GOTERM_BP_FAT	GO:0051351~positive regulation of ligase activity	16	1.78174	1.9079e-06	ENSG00000125818, ENSG00000013275, ENSG00000103035, ENSG00000159352, ENSG00000163636, ENSG00000127445, ENSG00000134057, ENSG00000108344, ENSG00000175166, ENSG00000170315, ENSG00000165916, ENSG00000115233, ENSG00000185627, ENSG00000150991, ENSG00000166851, ENSG00000087191	662	73	13528	4.47891	0.00500712	0.000386056	0.00338523
GOTERM_BP_FAT	GO:0006364~rRNA processing	18	2.00445	1.9093e-06	ENSG00000183751, ENSG00000170727, ENSG00000109534, ENSG00000178896, ENSG00000100029, ENSG00000158526, ENSG00000105171, ENSG00000108651, ENSG00000068438, ENSG00000136718, ENSG00000120699, ENSG00000177971, ENSG00000162851, ENSG00000164934, ENSG00000114767, ENSG00000117133, ENSG00000136271, ENSG00000141543	662	92	13528	3.99816	0.00501079	0.000358749	0.00338772
GOTERM_BP_FAT	GO:0022613~ribonucleoprotein complex biogenesis	26	2.89532	2.23894e-06	ENSG00000183751, ENSG00000158526, ENSG00000105171, ENSG00000120699, ENSG00000136718, ENSG00000105618, ENSG00000177971, ENSG00000113460, ENSG00000164934, ENSG00000142252, ENSG00000116455, ENSG00000114767, ENSG00000141543, ENSG00000139546, ENSG00000170727, ENSG00000109534, ENSG00000178896, ENSG00000100029, ENSG00000100028, ENSG00000117395, ENSG00000172409, ENSG00000108651, ENSG00000068438, ENSG0000…	662	180	13528	2.95173	0.00587333	0.000392633	0.00397258
UP_SEQ_FEATURE	region of interest:Substrate binding	21	2.33853	2.26419e-06	ENSG00000143891, ENSG00000074800, ENSG00000158525, ENSG00000116096, ENSG00000126088, ENSG00000187091, ENSG00000054148, ENSG00000167969, ENSG00000171428, ENSG00000100889, ENSG00000166199, ENSG00000102144, ENSG00000128951, ENSG00000130066, ENSG00000189046, ENSG00000091483, ENSG00000122971, ENSG00000124588, ENSG00000137825, ENSG00000100983, ENSG00000137106	887	130	19113	3.48082	0.00418677	0.00104834	0.0038581
GOTERM_BP_FAT	GO:0031398~positive regulation of protein ubiquitination	17	1.8931	2.51732e-06	ENSG00000125818, ENSG00000013275, ENSG00000103035, ENSG00000159352, ENSG00000163636, ENSG00000127445, ENSG00000134057, ENSG00000108344, ENSG00000175166, ENSG00000170315, ENSG00000165916, ENSG00000115233, ENSG00000185627, ENSG00000103266, ENSG00000150991, ENSG00000166851, ENSG00000087191	662	84	13528	4.13566	0.0066012	0.000413857	0.00446651
SP_PIR_KEYWORDS	oxidoreductase	52	5.79065	3.15463e-06	ENSG00000104808, ENSG00000100243, ENSG00000100867, ENSG00000160211, ENSG00000197894, ENSG00000079459, ENSG00000172893, ENSG00000101365, ENSG00000129932, ENSG00000158864, ENSG00000127554, ENSG00000106605, ENSG00000161513, ENSG00000115318, ENSG00000165092, ENSG00000117448, ENSG00000147383, ENSG00000164039, ENSG00000139180, ENSG00000187630, ENSG00000179091, ENSG00000111275, ENSG00000099377, ENSG0000…	887	562	19235	2.00648	0.00158867	0.000198722	0.00454779
SP_PIR_KEYWORDS	Chaperone	23	2.56125	3.55489e-06	ENSG00000163468, ENSG00000135924, ENSG00000149257, ENSG00000124659, ENSG00000105401, ENSG00000157778, ENSG00000204220, ENSG00000150753, ENSG00000135624, ENSG00000130489, ENSG00000086061, ENSG00000100591, ENSG00000110011, ENSG00000099800, ENSG00000104969, ENSG00000170464, ENSG00000088356, ENSG00000204389, ENSG00000166226, ENSG00000137806, ENSG00000171155, ENSG00000105254, ENSG00000156261	887	158	19235	3.15674	0.00179006	0.000199054	0.0051248
SP_PIR_KEYWORDS	mrna processing	31	3.45212	3.69615e-06	ENSG00000084072, ENSG00000179950, ENSG00000100056, ENSG00000182872, ENSG00000175467, ENSG00000122566, ENSG00000077312, ENSG00000163950, ENSG00000105618, ENSG00000131652, ENSG00000142252, ENSG00000183258, ENSG00000141543, ENSG00000100410, ENSG00000182173, ENSG00000163156, ENSG00000150316, ENSG00000101811, ENSG00000100028, ENSG00000110107, ENSG00000115875, ENSG00000070495, ENSG00000170892, ENSG0000…	887	260	19235	2.58557	0.00186113	0.000186269	0.00532845
REACTOME_PATHWAY	REACT_1538:Cell Cycle Checkpoints	23	2.56125	3.94976e-06	ENSG00000073111, ENSG00000125818, ENSG00000013275, ENSG00000117748, ENSG00000103035, ENSG00000159352, ENSG00000093009, ENSG00000163636, ENSG00000134057, ENSG00000108344, ENSG00000049541, ENSG00000175166, ENSG00000170315, ENSG00000165916, ENSG00000115233, ENSG00000185627, ENSG00000100297, ENSG00000163918, ENSG00000076003, ENSG00000150991, ENSG00000166508, ENSG00000123374, ENSG00000087191	233	112	3398	2.99487	0.00022906	0.000114537	0.00392968
GOTERM_BP_FAT	GO:0051437~positive regulation of ubiquitin-protein ligase activity during mitotic cell cycle	15	1.67038	4.08901e-06	ENSG00000125818, ENSG00000013275, ENSG00000103035, ENSG00000159352, ENSG00000163636, ENSG00000134057, ENSG00000108344, ENSG00000175166, ENSG00000170315, ENSG00000165916, ENSG00000115233, ENSG00000185627, ENSG00000150991, ENSG00000166851, ENSG00000087191	662	68	13528	4.50773	0.0107005	0.000632635	0.00725508
SP_PIR_KEYWORDS	nucleus	254	28.2851	4.4525e-06	ENSG00000168274, ENSG00000084072, ENSG00000143416, ENSG00000100867, ENSG00000076248, ENSG00000171223, ENSG00000163882, ENSG00000087077, ENSG00000196890, ENSG00000171425, ENSG00000122952, ENSG00000164934, ENSG00000130726, ENSG00000104903, ENSG00000102103, ENSG00000161920, ENSG00000088833, ENSG00000115289, ENSG00000081721, ENSG00000126457, ENSG00000165702, ENSG00000127445, ENSG00000133169, ENSG0000…	887	4283	19235	1.28604	0.00224155	0.000203985	0.00641878
GOTERM_BP_FAT	GO:0051438~regulation of ubiquitin-protein ligase activity	16	1.78174	4.56574e-06	ENSG00000125818, ENSG00000013275, ENSG00000103035, ENSG00000159352, ENSG00000163636, ENSG00000127445, ENSG00000134057, ENSG00000108344, ENSG00000175166, ENSG00000170315, ENSG00000165916, ENSG00000115233, ENSG00000185627, ENSG00000150991, ENSG00000166851, ENSG00000087191	662	78	13528	4.1918	0.0119406	0.000667138	0.00810091
SP_PIR_KEYWORDS	rna-binding	50	5.56793	4.92351e-06	ENSG00000084072, ENSG00000182872, ENSG00000077312, ENSG00000187456, ENSG00000163950, ENSG00000204356, ENSG00000177971, ENSG00000105671, ENSG00000131652, ENSG00000161960, ENSG00000183258, ENSG00000134001, ENSG00000141543, ENSG00000126945, ENSG00000135900, ENSG00000172183, ENSG00000115875, ENSG00000132591, ENSG00000066336, ENSG00000099622, ENSG00000146109, ENSG00000189306, ENSG00000126254, ENSG0000…	887	540	19235	2.00791	0.00247838	0.000206767	0.00709777
GOTERM_BP_FAT	GO:0006457~protein folding	25	2.78396	5.44384e-06	ENSG00000124659, ENSG00000084072, ENSG00000150753, ENSG00000110711, ENSG00000163956, ENSG00000188603, ENSG00000173486, ENSG00000135624, ENSG00000183207, ENSG00000100591, ENSG00000103266, ENSG00000170464, ENSG00000088356, ENSG00000163468, ENSG00000135924, ENSG00000204220, ENSG00000108179, ENSG00000133265, ENSG00000127445, ENSG00000110011, ENSG00000086061, ENSG00000105701, ENSG00000089248, ENSG0000…	662	177	13528	2.88631	0.0142207	0.000753546	0.00965883
GOTERM_BP_FAT	GO:0042254~ribosome biogenesis	20	2.22717	6.87037e-06	ENSG00000183751, ENSG00000170727, ENSG00000109534, ENSG00000178896, ENSG00000100029, ENSG00000158526, ENSG00000105171, ENSG00000117395, ENSG00000108651, ENSG00000120699, ENSG00000068438, ENSG00000136718, ENSG00000177971, ENSG00000162851, ENSG00000113460, ENSG00000164934, ENSG00000114767, ENSG00000117133, ENSG00000136271, ENSG00000141543	662	122	13528	3.35001	0.0179136	0.000903392	0.0121897
GOTERM_BP_FAT	GO:0051439~regulation of ubiquitin-protein ligase activity during mitotic cell cycle	15	1.67038	6.97305e-06	ENSG00000125818, ENSG00000013275, ENSG00000103035, ENSG00000159352, ENSG00000163636, ENSG00000134057, ENSG00000108344, ENSG00000175166, ENSG00000170315, ENSG00000165916, ENSG00000115233, ENSG00000185627, ENSG00000150991, ENSG00000166851, ENSG00000087191	662	71	13528	4.31726	0.0181789	0.000873246	0.0123719
GOTERM_BP_FAT	GO:0006397~mRNA processing	36	4.00891	7.23135e-06	ENSG00000084072, ENSG00000179950, ENSG00000105171, ENSG00000100056, ENSG00000182872, ENSG00000175467, ENSG00000122566, ENSG00000099817, ENSG00000077312, ENSG00000102978, ENSG00000163950, ENSG00000163882, ENSG00000105618, ENSG00000116455, ENSG00000142252, ENSG00000183258, ENSG00000141543, ENSG00000100410, ENSG00000182173, ENSG00000163156, ENSG00000150316, ENSG00000126945, ENSG00000101811, ENSG0000…	662	321	13528	2.29178	0.0188459	0.000864433	0.0128302
GOTERM_BP_FAT	GO:0032269~negative regulation of cellular protein metabolic process	25	2.78396	7.30148e-06	ENSG00000188603, ENSG00000123159, ENSG00000160211, ENSG00000105568, ENSG00000150991, ENSG00000141543, ENSG00000087191, ENSG00000030110, ENSG00000125818, ENSG00000013275, ENSG00000103035, ENSG00000113575, ENSG00000164885, ENSG00000159352, ENSG00000163636, ENSG00000119383, ENSG00000108344, ENSG00000175166, ENSG00000133895, ENSG00000087088, ENSG00000170315, ENSG00000115233, ENSG00000165916, ENSG0000…	662	180	13528	2.8382	0.0190269	0.00083488	0.0129546
GOTERM_BP_FAT	GO:0051340~regulation of ligase activity	16	1.78174	7.4288e-06	ENSG00000125818, ENSG00000013275, ENSG00000103035, ENSG00000159352, ENSG00000163636, ENSG00000127445, ENSG00000134057, ENSG00000108344, ENSG00000175166, ENSG00000170315, ENSG00000165916, ENSG00000115233, ENSG00000185627, ENSG00000150991, ENSG00000166851, ENSG00000087191	662	81	13528	4.03655	0.0193555	0.000814054	0.0131805
GOTERM_MF_FAT	GO:0003723~RNA binding	61	6.79287	7.73303e-06	ENSG00000084072, ENSG00000125445, ENSG00000166133, ENSG00000105171, ENSG00000182872, ENSG00000171861, ENSG00000077312, ENSG00000187456, ENSG00000163950, ENSG00000204356, ENSG00000177971, ENSG00000105671, ENSG00000161960, ENSG00000183258, ENSG00000134001, ENSG00000179115, ENSG00000141543, ENSG00000143621, ENSG00000126945, ENSG00000135900, ENSG00000132591, ENSG00000172183, ENSG00000115875, ENSG0000…	608	718	12983	1.81417	0.00692024	0.00231209	0.0120497
INTERPRO	IPR016040:NAD(P)-binding domain	22	2.44989	9.6483e-06	ENSG00000104808, ENSG00000106605, ENSG00000104522, ENSG00000142657, ENSG00000103202, ENSG00000116096, ENSG00000100867, ENSG00000092621, ENSG00000147383, ENSG00000183010, ENSG00000164039, ENSG00000160211, ENSG00000204228, ENSG00000139180, ENSG00000142230, ENSG00000163541, ENSG00000101444, ENSG00000108272, ENSG00000187630, ENSG00000099377, ENSG00000169710, ENSG00000137106	799	150	16659	3.05797	0.0118545	0.0118545	0.0156543
GOTERM_CC_FAT	GO:0005654~nucleoplasm	73	8.12918	1.0188e-05	ENSG00000196419, ENSG00000148308, ENSG00000175792, ENSG00000099817, ENSG00000204356, ENSG00000163882, ENSG00000161011, ENSG00000183207, ENSG00000130726, ENSG00000164105, ENSG00000161920, ENSG00000197238, ENSG00000138794, ENSG00000141543, ENSG00000135446, ENSG00000123374, ENSG00000187778, ENSG00000126945, ENSG00000099956, ENSG00000103275, ENSG00000172183, ENSG00000136518, ENSG00000107223, ENSG0000…	626	882	12782	1.68997	0.00480736	0.00043799	0.0145556
SP_PIR_KEYWORDS	sterol biosynthesis	9	1.00223	1.05432e-05	ENSG00000110921, ENSG00000172893, ENSG00000079459, ENSG00000159348, ENSG00000147155, ENSG00000100243, ENSG00000166394, ENSG00000163344, ENSG00000147383	887	25	19235	7.80676	0.00529972	0.000408671	0.0151986
GOTERM_BP_FAT	GO:0031397~negative regulation of protein ubiquitination	15	1.67038	1.1533e-05	ENSG00000125818, ENSG00000013275, ENSG00000103035, ENSG00000164885, ENSG00000159352, ENSG00000163636, ENSG00000108344, ENSG00000175166, ENSG00000170315, ENSG00000165916, ENSG00000115233, ENSG00000160948, ENSG00000185627, ENSG00000150991, ENSG00000087191	662	74	13528	4.14224	0.0298878	0.00121301	0.0204617
GOTERM_CC_FAT	GO:0019866~organelle inner membrane	36	4.00891	1.24655e-05	ENSG00000100243, ENSG00000183048, ENSG00000197448, ENSG00000213619, ENSG00000137409, ENSG00000167969, ENSG00000152234, ENSG00000163541, ENSG00000181240, ENSG00000099800, ENSG00000165688, ENSG00000141562, ENSG00000158864, ENSG00000108528, ENSG00000148290, ENSG00000169682, ENSG00000110955, ENSG00000215021, ENSG00000140740, ENSG00000137806, ENSG00000182199, ENSG00000100116, ENSG00000134375, ENSG0000…	626	329	12782	2.23425	0.00587886	0.00049123	0.0178092
SP_PIR_KEYWORDS	mrna splicing	26	2.89532	1.24843e-05	ENSG00000084072, ENSG00000179950, ENSG00000100056, ENSG00000182872, ENSG00000122566, ENSG00000175467, ENSG00000077312, ENSG00000105618, ENSG00000131652, ENSG00000142252, ENSG00000183258, ENSG00000141543, ENSG00000100410, ENSG00000163156, ENSG00000150316, ENSG00000100028, ENSG00000115875, ENSG00000110107, ENSG00000070495, ENSG00000171566, ENSG00000111196, ENSG00000162385, ENSG00000125970, ENSG0000…	887	209	19235	2.69771	0.00627236	0.000449336	0.0179965
GOTERM_BP_FAT	GO:0031145~anaphase-promoting complex-dependent proteasomal ubiquitin-dependent protein catabolic process	14	1.55902	1.25784e-05	ENSG00000125818, ENSG00000013275, ENSG00000103035, ENSG00000159352, ENSG00000163636, ENSG00000134057, ENSG00000108344, ENSG00000175166, ENSG00000170315, ENSG00000165916, ENSG00000115233, ENSG00000185627, ENSG00000150991, ENSG00000087191	662	65	13528	4.40139	0.0325522	0.00127203	0.022316
SP_PIR_KEYWORDS	acetylated amino end	17	1.8931	1.27724e-05	ENSG00000120265, ENSG00000105048, ENSG00000142657, ENSG00000182718, ENSG00000067225, ENSG00000160211, ENSG00000197894, ENSG00000135046, ENSG00000164111, ENSG00000197914, ENSG00000188191, ENSG00000119640, ENSG00000164062, ENSG00000175084, ENSG00000091483, ENSG00000187837, ENSG00000129991, ENSG00000197238	887	100	19235	3.68653	0.00641665	0.000429063	0.0184118
GOTERM_BP_FAT	GO:0051248~negative regulation of protein metabolic process	25	2.78396	1.40689e-05	ENSG00000188603, ENSG00000123159, ENSG00000160211, ENSG00000105568, ENSG00000150991, ENSG00000141543, ENSG00000087191, ENSG00000030110, ENSG00000125818, ENSG00000013275, ENSG00000103035, ENSG00000113575, ENSG00000164885, ENSG00000159352, ENSG00000163636, ENSG00000119383, ENSG00000108344, ENSG00000175166, ENSG00000133895, ENSG00000087088, ENSG00000170315, ENSG00000115233, ENSG00000165916, ENSG0000…	662	187	13528	2.73196	0.0363387	0.00137	0.0249601
GOTERM_BP_FAT	GO:0055114~oxidation reduction	57	6.34744	1.44873e-05	ENSG00000104808, ENSG00000100243, ENSG00000100867, ENSG00000160211, ENSG00000197894, ENSG00000079459, ENSG00000172893, ENSG00000101365, ENSG00000129932, ENSG00000158864, ENSG00000127554, ENSG00000106605, ENSG00000130347, ENSG00000161513, ENSG00000115318, ENSG00000165092, ENSG00000117448, ENSG00000147383, ENSG00000164039, ENSG00000130489, ENSG00000139180, ENSG00000187630, ENSG00000179091, ENSG0000…	662	639	13528	1.82284	0.0373991	0.00136037	0.0257024
GOTERM_BP_FAT	GO:0032268~regulation of cellular protein metabolic process	46	5.12249	1.4792e-05	ENSG00000100906, ENSG00000167965, ENSG00000134057, ENSG00000188603, ENSG00000175756, ENSG00000123159, ENSG00000160211, ENSG00000169174, ENSG00000103266, ENSG00000105568, ENSG00000134001, ENSG00000141543, ENSG00000150991, ENSG00000166851, ENSG00000135446, ENSG00000087191, ENSG00000139546, ENSG00000125818, ENSG00000136279, ENSG00000030110, ENSG00000116661, ENSG00000013275, ENSG00000119718, ENSG0000…	662	474	13528	1.98315	0.0381706	0.00134111	0.026243
GOTERM_CC_FAT	GO:0005761~mitochondrial ribosome	12	1.3363	1.50997e-05	ENSG00000106591, ENSG00000175110, ENSG00000162910, ENSG00000135972, ENSG00000187145, ENSG00000147586, ENSG00000125901, ENSG00000108826, ENSG00000086504, ENSG00000132313, ENSG00000166902, ENSG00000055950	626	48	12782	5.10463	0.00711677	0.00054925	0.0215723
GOTERM_CC_FAT	GO:0000313~organellar ribosome	12	1.3363	1.50997e-05	ENSG00000106591, ENSG00000175110, ENSG00000162910, ENSG00000135972, ENSG00000187145, ENSG00000147586, ENSG00000125901, ENSG00000108826, ENSG00000086504, ENSG00000132313, ENSG00000166902, ENSG00000055950	626	48	12782	5.10463	0.00711677	0.00054925	0.0215723
KEGG_PATHWAY	hsa03040:Spliceosome	21	2.33853	1.64763e-05	ENSG00000132792, ENSG00000150316, ENSG00000146007, ENSG00000084072, ENSG00000179950, ENSG00000100028, ENSG00000115875, ENSG00000110107, ENSG00000175467, ENSG00000077312, ENSG00000160799, ENSG00000111196, ENSG00000171566, ENSG00000105618, ENSG00000162385, ENSG00000102103, ENSG00000204389, ENSG00000141543, ENSG00000131795, ENSG00000092199, ENSG00000100410	284	126	5085	2.98415	0.00279707	0.00279707	0.0200989
GOTERM_CC_FAT	GO:0005743~mitochondrial inner membrane	34	3.78619	1.6522e-05	ENSG00000100243, ENSG00000183048, ENSG00000197448, ENSG00000213619, ENSG00000137409, ENSG00000167969, ENSG00000152234, ENSG00000163541, ENSG00000181240, ENSG00000099800, ENSG00000165688, ENSG00000158864, ENSG00000108528, ENSG00000148290, ENSG00000169682, ENSG00000110955, ENSG00000215021, ENSG00000140740, ENSG00000137806, ENSG00000182199, ENSG00000100116, ENSG00000134375, ENSG00000173171, ENSG0000…	626	306	12782	2.26873	0.00778453	0.000558058	0.0236041
GOTERM_CC_FAT	GO:0005740~mitochondrial envelope	42	4.67706	1.7444e-05	ENSG00000147465, ENSG00000100243, ENSG00000183048, ENSG00000130204, ENSG00000197448, ENSG00000213619, ENSG00000137409, ENSG00000167969, ENSG00000152234, ENSG00000163541, ENSG00000181240, ENSG00000099800, ENSG00000156709, ENSG00000165688, ENSG00000158864, ENSG00000148290, ENSG00000108528, ENSG00000169682, ENSG00000110955, ENSG00000215021, ENSG00000140740, ENSG00000137806, ENSG00000030110, ENSG0000…	626	419	12782	2.04673	0.00821715	0.000549922	0.0249211
REACTOME_PATHWAY	REACT_13635:Regulation of activated PAK-2p34 by proteasome mediated degradation	13	1.44766	2.2935e-05	ENSG00000125818, ENSG00000013275, ENSG00000103035, ENSG00000159352, ENSG00000163636, ENSG00000108344, ENSG00000175166, ENSG00000170315, ENSG00000165916, ENSG00000115233, ENSG00000185627, ENSG00000150991, ENSG00000087191	233	44	3398	4.30882	0.00132936	0.000443317	0.0228165
GOTERM_CC_FAT	GO:0005730~nucleolus	60	6.68151	2.49149e-05	ENSG00000132792, ENSG00000177731, ENSG00000183751, ENSG00000184967, ENSG00000105171, ENSG00000171223, ENSG00000187456, ENSG00000163882, ENSG00000204356, ENSG00000177971, ENSG00000164934, ENSG00000102145, ENSG00000102103, ENSG00000143621, ENSG00000115289, ENSG00000187778, ENSG00000126945, ENSG00000111845, ENSG00000099956, ENSG00000125912, ENSG00000170892, ENSG00000146109, ENSG00000134690, ENSG0000…	626	698	12782	1.75517	0.0117157	0.000736286	0.0355925
GOTERM_BP_FAT	GO:0016071~mRNA metabolic process	38	4.23163	2.80424e-05	ENSG00000084072, ENSG00000179950, ENSG00000105171, ENSG00000100056, ENSG00000182872, ENSG00000175467, ENSG00000122566, ENSG00000099817, ENSG00000077312, ENSG00000102978, ENSG00000163950, ENSG00000163882, ENSG00000105618, ENSG00000116455, ENSG00000142252, ENSG00000183258, ENSG00000204389, ENSG00000141543, ENSG00000100410, ENSG00000182173, ENSG00000163156, ENSG00000150316, ENSG00000126945, ENSG0000…	662	370	13528	2.09873	0.0711245	0.00245633	0.0497453
GOTERM_CC_FAT	GO:0000502~proteasome complex	13	1.44766	3.23257e-05	ENSG00000125818, ENSG00000013275, ENSG00000103035, ENSG00000159352, ENSG00000130706, ENSG00000163636, ENSG00000108344, ENSG00000175166, ENSG00000165916, ENSG00000115233, ENSG00000185627, ENSG00000162191, ENSG00000087191	626	61	12782	4.35149	0.015174	0.000899026	0.046177
GOTERM_BP_FAT	GO:0016126~sterol biosynthetic process	10	1.11359	3.37727e-05	ENSG00000110921, ENSG00000172893, ENSG00000079459, ENSG00000159348, ENSG00000147155, ENSG00000100243, ENSG00000166394, ENSG00000163344, ENSG00000147383, ENSG00000160211	662	35	13528	5.83858	0.0850241	0.00286227	0.0599077
SP_PIR_KEYWORDS	Spliceosome	18	2.00445	3.55247e-05	ENSG00000084072, ENSG00000100056, ENSG00000100028, ENSG00000110107, ENSG00000122566, ENSG00000175467, ENSG00000077312, ENSG00000171566, ENSG00000105618, ENSG00000142252, ENSG00000183258, ENSG00000162385, ENSG00000125970, ENSG00000141543, ENSG00000131795, ENSG00000092199, ENSG00000100410, ENSG00000161265	887	120	19235	3.25282	0.0177454	0.00111842	0.0512022
SP_PIR_KEYWORDS	Isomerase	18	2.00445	3.55247e-05	ENSG00000111669, ENSG00000084072, ENSG00000104522, ENSG00000147155, ENSG00000143891, ENSG00000104823, ENSG00000148334, ENSG00000108179, ENSG00000127445, ENSG00000169972, ENSG00000100577, ENSG00000173486, ENSG00000167969, ENSG00000105701, ENSG00000100417, ENSG00000167004, ENSG00000105220, ENSG00000165501	887	120	19235	3.25282	0.0177454	0.00111842	0.0512022
INTERPRO	IPR019781:WD40 repeat, subgroup	28	3.11804	3.96564e-05	ENSG00000183751, ENSG00000112357, ENSG00000140395, ENSG00000138073, ENSG00000167965, ENSG00000005448, ENSG00000071127, ENSG00000161036, ENSG00000131652, ENSG00000164934, ENSG00000116455, ENSG00000114767, ENSG00000119333, ENSG00000172354, ENSG00000140854, ENSG00000159069, ENSG00000065268, ENSG00000130429, ENSG00000170727, ENSG00000111845, ENSG00000116213, ENSG00000110107, ENSG00000185838, ENSG0000…	799	242	16659	2.41237	0.0478344	0.0242103	0.0643277
REACTOME_PATHWAY	REACT_11045:Signaling by Wnt	15	1.67038	4.03422e-05	ENSG00000125818, ENSG00000013275, ENSG00000103035, ENSG00000113575, ENSG00000159352, ENSG00000163636, ENSG00000108344, ENSG00000175166, ENSG00000170315, ENSG00000165916, ENSG00000115233, ENSG00000185627, ENSG00000105568, ENSG00000150991, ENSG00000087191	233	61	3398	3.58615	0.00233716	0.000584803	0.0401306
SP_PIR_KEYWORDS	proteasome	12	1.3363	4.13288e-05	ENSG00000125818, ENSG00000115233, ENSG00000165916, ENSG00000013275, ENSG00000185627, ENSG00000103035, ENSG00000159352, ENSG00000163636, ENSG00000130706, ENSG00000108344, ENSG00000175166, ENSG00000087191	887	56	19235	4.64688	0.0206147	0.00122455	0.0595654
UP_SEQ_FEATURE	repeat:WD 3	29	3.2294	4.39108e-05	ENSG00000183751, ENSG00000112357, ENSG00000140395, ENSG00000138073, ENSG00000167965, ENSG00000005448, ENSG00000071127, ENSG00000161036, ENSG00000131652, ENSG00000164934, ENSG00000116455, ENSG00000114767, ENSG00000119333, ENSG00000172354, ENSG00000140854, ENSG00000159069, ENSG00000065268, ENSG00000130429, ENSG00000170727, ENSG00000111845, ENSG00000116213, ENSG00000110107, ENSG00000185838, ENSG0000…	887	265	19113	2.35807	0.0781462	0.016142	0.0747974
SP_PIR_KEYWORDS	cell cycle	42	4.67706	4.58174e-05	ENSG00000073111, ENSG00000173465, ENSG00000151465, ENSG00000108106, ENSG00000175792, ENSG00000213397, ENSG00000134057, ENSG00000068903, ENSG00000092036, ENSG00000153140, ENSG00000167513, ENSG00000149636, ENSG00000122952, ENSG00000182149, ENSG00000102882, ENSG00000129757, ENSG00000175197, ENSG00000090273, ENSG00000166508, ENSG00000140854, ENSG00000166851, ENSG00000178999, ENSG00000116670, ENSG0000…	887	461	19235	1.97568	0.0228279	0.0012821	0.0660326
GOTERM_CC_FAT	GO:0031967~organelle envelope	54	6.01336	4.81726e-05	ENSG00000147465, ENSG00000100243, ENSG00000100867, ENSG00000172893, ENSG00000132661, ENSG00000163541, ENSG00000181240, ENSG00000158864, ENSG00000169682, ENSG00000182199, ENSG00000158710, ENSG00000161513, ENSG00000087088, ENSG00000130489, ENSG00000139180, ENSG00000158042, ENSG00000115446, ENSG00000167925, ENSG00000184436, ENSG00000179091, ENSG00000157020, ENSG00000213719, ENSG00000143575, ENSG0000…	626	620	12782	1.77839	0.0225285	0.0012651	0.0688069
GOTERM_CC_FAT	GO:0031975~envelope	54	6.01336	5.23175e-05	ENSG00000147465, ENSG00000100243, ENSG00000100867, ENSG00000172893, ENSG00000132661, ENSG00000163541, ENSG00000181240, ENSG00000158864, ENSG00000169682, ENSG00000182199, ENSG00000158710, ENSG00000161513, ENSG00000087088, ENSG00000130489, ENSG00000139180, ENSG00000158042, ENSG00000115446, ENSG00000167925, ENSG00000184436, ENSG00000179091, ENSG00000157020, ENSG00000213719, ENSG00000143575, ENSG0000…	626	622	12782	1.77267	0.0244431	0.00130162	0.0747251
REACTOME_PATHWAY	REACT_152:Cell Cycle, Mitotic	40	4.45434	5.23657e-05	ENSG00000073111, ENSG00000117748, ENSG00000138107, ENSG00000175482, ENSG00000134057, ENSG00000049541, ENSG00000167552, ENSG00000167513, ENSG00000149636, ENSG00000122952, ENSG00000100297, ENSG00000175203, ENSG00000105568, ENSG00000188229, ENSG00000090273, ENSG00000150991, ENSG00000166508, ENSG00000166851, ENSG00000178999, ENSG00000135446, ENSG00000123374, ENSG00000087191, ENSG00000125818, ENSG0000…	233	304	3398	1.91891	0.00303268	0.000607273	0.0520882
SP_PIR_KEYWORDS	ribosomal protein	23	2.56125	5.69487e-05	ENSG00000175110, ENSG00000162910, ENSG00000125445, ENSG00000126945, ENSG00000135972, ENSG00000135900, ENSG00000187145, ENSG00000108826, ENSG00000125901, ENSG00000147586, ENSG00000132313, ENSG00000112651, ENSG00000170315, ENSG00000055950, ENSG00000166902, ENSG00000143314, ENSG00000074071, ENSG00000106591, ENSG00000177971, ENSG00000175634, ENSG00000158042, ENSG00000086504, ENSG00000150991	887	188	19235	2.65301	0.028295	0.00150954	0.082069
UP_SEQ_FEATURE	binding site:Substrate; via amide nitrogen	8	0.890869	5.73101e-05	ENSG00000205309, ENSG00000104823, ENSG00000116096, ENSG00000143627, ENSG00000122971, ENSG00000067225, ENSG00000167969, ENSG00000100889	887	23	19113	7.49493	0.100754	0.017544	0.0976111
SP_PIR_KEYWORDS	nad	23	2.56125	6.17108e-05	ENSG00000106605, ENSG00000159423, ENSG00000100243, ENSG00000092621, ENSG00000068903, ENSG00000165092, ENSG00000213619, ENSG00000147383, ENSG00000164039, ENSG00000197894, ENSG00000159348, ENSG00000204228, ENSG00000139180, ENSG00000078668, ENSG00000101444, ENSG00000101365, ENSG00000178035, ENSG00000158864, ENSG00000166394, ENSG00000111275, ENSG00000099377, ENSG00000149743, ENSG00000169710	887	189	19235	2.63897	0.0306245	0.00155395	0.0889289
GOTERM_BP_FAT	GO:0051436~negative regulation of ubiquitin-protein ligase activity during mitotic cell cycle	13	1.44766	6.22707e-05	ENSG00000125818, ENSG00000013275, ENSG00000103035, ENSG00000159352, ENSG00000163636, ENSG00000108344, ENSG00000175166, ENSG00000170315, ENSG00000165916, ENSG00000115233, ENSG00000185627, ENSG00000150991, ENSG00000087191	662	65	13528	4.08701	0.151122	0.00510689	0.110432
GOTERM_CC_FAT	GO:0005625~soluble fraction	33	3.67483	6.36576e-05	ENSG00000213719, ENSG00000111669, ENSG00000143575, ENSG00000123159, ENSG00000135047, ENSG00000197894, ENSG00000156709, ENSG00000105568, ENSG00000166394, ENSG00000078808, ENSG00000198356, ENSG00000179115, ENSG00000169032, ENSG00000100983, ENSG00000176170, ENSG00000027869, ENSG00000107521, ENSG00000182718, ENSG00000164867, ENSG00000113575, ENSG00000134202, ENSG00000119383, ENSG00000196431, ENSG0000…	626	313	12782	2.15275	0.0296622	0.00150442	0.0909154
GOTERM_BP_FAT	GO:0048193~Golgi vesicle transport	19	2.11581	6.68554e-05	ENSG00000105402, ENSG00000054116, ENSG00000100280, ENSG00000142186, ENSG00000138073, ENSG00000047579, ENSG00000101310, ENSG00000105669, ENSG00000167515, ENSG00000111057, ENSG00000186222, ENSG00000072958, ENSG00000165280, ENSG00000116521, ENSG00000157916, ENSG00000053501, ENSG00000106367, ENSG00000157020, ENSG00000104915	662	131	13528	2.96386	0.1613	0.0053162	0.118559
SP_PIR_KEYWORDS	Steroid biosynthesis	10	1.11359	6.74912e-05	ENSG00000110921, ENSG00000172893, ENSG00000204228, ENSG00000079459, ENSG00000159348, ENSG00000147155, ENSG00000100243, ENSG00000166394, ENSG00000163344, ENSG00000147383	887	40	19235	5.42136	0.0334446	0.00161853	0.0972549
GOTERM_CC_FAT	GO:0005681~spliceosome	19	2.11581	7.41966e-05	ENSG00000150316, ENSG00000084072, ENSG00000100056, ENSG00000100028, ENSG00000110107, ENSG00000122566, ENSG00000175467, ENSG00000077312, ENSG00000171566, ENSG00000105618, ENSG00000142252, ENSG00000183258, ENSG00000162385, ENSG00000125970, ENSG00000141543, ENSG00000131795, ENSG00000092199, ENSG00000100410, ENSG00000161265	626	132	12782	2.93903	0.0344876	0.00166986	0.10596
INTERPRO	IPR017986:WD40 repeat, region	27	3.00668	7.81015e-05	ENSG00000183751, ENSG00000112357, ENSG00000140395, ENSG00000138073, ENSG00000167965, ENSG00000005448, ENSG00000071127, ENSG00000161036, ENSG00000131652, ENSG00000164934, ENSG00000116455, ENSG00000114767, ENSG00000119333, ENSG00000172354, ENSG00000140854, ENSG00000159069, ENSG00000065268, ENSG00000130429, ENSG00000170727, ENSG00000111845, ENSG00000110107, ENSG00000185838, ENSG00000073536, ENSG0000…	799	238	16659	2.36531	0.0920239	0.0316668	0.126653
UP_SEQ_FEATURE	repeat:WD 2	29	3.2294	7.92045e-05	ENSG00000183751, ENSG00000112357, ENSG00000140395, ENSG00000138073, ENSG00000167965, ENSG00000005448, ENSG00000071127, ENSG00000161036, ENSG00000131652, ENSG00000164934, ENSG00000116455, ENSG00000114767, ENSG00000119333, ENSG00000172354, ENSG00000140854, ENSG00000159069, ENSG00000065268, ENSG00000130429, ENSG00000170727, ENSG00000111845, ENSG00000116213, ENSG00000110107, ENSG00000185838, ENSG0000…	887	274	19113	2.28062	0.136509	0.0207491	0.134878
UP_SEQ_FEATURE	repeat:WD 1	29	3.2294	7.92045e-05	ENSG00000183751, ENSG00000112357, ENSG00000140395, ENSG00000138073, ENSG00000167965, ENSG00000005448, ENSG00000071127, ENSG00000161036, ENSG00000131652, ENSG00000164934, ENSG00000116455, ENSG00000114767, ENSG00000119333, ENSG00000172354, ENSG00000140854, ENSG00000159069, ENSG00000065268, ENSG00000130429, ENSG00000170727, ENSG00000111845, ENSG00000116213, ENSG00000110107, ENSG00000185838, ENSG0000…	887	274	19113	2.28062	0.136509	0.0207491	0.134878
SP_PIR_KEYWORDS	wd repeat	29	3.2294	7.98809e-05	ENSG00000183751, ENSG00000112357, ENSG00000140395, ENSG00000138073, ENSG00000167965, ENSG00000005448, ENSG00000071127, ENSG00000161036, ENSG00000131652, ENSG00000164934, ENSG00000116455, ENSG00000114767, ENSG00000119333, ENSG00000172354, ENSG00000140854, ENSG00000159069, ENSG00000065268, ENSG00000130429, ENSG00000170727, ENSG00000111845, ENSG00000116213, ENSG00000110107, ENSG00000185838, ENSG0000…	887	276	19235	2.27854	0.0394619	0.0018284	0.115099
GOTERM_BP_FAT	GO:0051726~regulation of cell cycle	34	3.78619	7.99614e-05	ENSG00000204498, ENSG00000176485, ENSG00000105401, ENSG00000213445, ENSG00000151465, ENSG00000134057, ENSG00000068903, ENSG00000175756, ENSG00000171223, ENSG00000167513, ENSG00000105393, ENSG00000122952, ENSG00000129757, ENSG00000116670, ENSG00000135446, ENSG00000176170, ENSG00000123374, ENSG00000030110, ENSG00000116717, ENSG00000101391, ENSG00000170727, ENSG00000100029, ENSG00000164885, ENSG0000…	662	331	13528	2.09907	0.189729	0.00616875	0.141785
UP_SEQ_FEATURE	domain:MAGE	9	1.00223	8.04552e-05	ENSG00000221867, ENSG00000189023, ENSG00000102316, ENSG00000187601, ENSG00000197172, ENSG00000198681, ENSG00000147381, ENSG00000213401, ENSG00000156009	887	32	19113	6.06035	0.138508	0.0184636	0.137007
INTERPRO	IPR001680:WD40 repeat	29	3.2294	8.10482e-05	ENSG00000183751, ENSG00000112357, ENSG00000140395, ENSG00000138073, ENSG00000167965, ENSG00000005448, ENSG00000071127, ENSG00000161036, ENSG00000131652, ENSG00000164934, ENSG00000116455, ENSG00000114767, ENSG00000119333, ENSG00000172354, ENSG00000140854, ENSG00000159069, ENSG00000065268, ENSG00000130429, ENSG00000170727, ENSG00000111845, ENSG00000116213, ENSG00000110107, ENSG00000185838, ENSG0000…	799	266	16659	2.2731	0.0953251	0.0247339	0.131429
GOTERM_BP_FAT	GO:0051352~negative regulation of ligase activity	13	1.44766	8.47855e-05	ENSG00000125818, ENSG00000013275, ENSG00000103035, ENSG00000159352, ENSG00000163636, ENSG00000108344, ENSG00000175166, ENSG00000170315, ENSG00000165916, ENSG00000115233, ENSG00000185627, ENSG00000150991, ENSG00000087191	662	67	13528	3.96501	0.199949	0.00635345	0.150332
GOTERM_BP_FAT	GO:0051444~negative regulation of ubiquitin-protein ligase activity	13	1.44766	8.47855e-05	ENSG00000125818, ENSG00000013275, ENSG00000103035, ENSG00000159352, ENSG00000163636, ENSG00000108344, ENSG00000175166, ENSG00000170315, ENSG00000165916, ENSG00000115233, ENSG00000185627, ENSG00000150991, ENSG00000087191	662	67	13528	3.96501	0.199949	0.00635345	0.150332
UP_SEQ_FEATURE	repeat:WD 5	26	2.89532	8.63592e-05	ENSG00000183751, ENSG00000112357, ENSG00000140395, ENSG00000167965, ENSG00000071127, ENSG00000161036, ENSG00000131652, ENSG00000164934, ENSG00000116455, ENSG00000114767, ENSG00000119333, ENSG00000172354, ENSG00000140854, ENSG00000065268, ENSG00000130429, ENSG00000170727, ENSG00000111845, ENSG00000116213, ENSG00000110107, ENSG00000073536, ENSG00000185838, ENSG00000171566, ENSG00000032389, ENSG0000…	887	233	19113	2.40449	0.147882	0.017624	0.147054
INTERPRO	IPR019782:WD40 repeat 2	26	2.89532	8.66825e-05	ENSG00000183751, ENSG00000112357, ENSG00000140395, ENSG00000138073, ENSG00000167965, ENSG00000005448, ENSG00000071127, ENSG00000161036, ENSG00000131652, ENSG00000164934, ENSG00000116455, ENSG00000114767, ENSG00000172354, ENSG00000140854, ENSG00000159069, ENSG00000065268, ENSG00000130429, ENSG00000170727, ENSG00000111845, ENSG00000110107, ENSG00000073536, ENSG00000185838, ENSG00000171566, ENSG0000…	799	226	16659	2.39865	0.101604	0.0212009	0.140559
KEGG_PATHWAY	hsa00010:Glycolysis / Gluconeogenesis	13	1.44766	8.80738e-05	ENSG00000111669, ENSG00000143891, ENSG00000074800, ENSG00000168291, ENSG00000067225, ENSG00000117448, ENSG00000197894, ENSG00000100889, ENSG00000102144, ENSG00000105220, ENSG00000143627, ENSG00000111275, ENSG00000131828	284	60	5085	3.8794	0.0148617	0.00745865	0.107396
SMART	SM00360:RRM	21	2.33853	9.15558e-05	ENSG00000084072, ENSG00000102317, ENSG00000126945, ENSG00000179950, ENSG00000101811, ENSG00000130811, ENSG00000115875, ENSG00000182872, ENSG00000122566, ENSG00000155438, ENSG00000077312, ENSG00000099622, ENSG00000187456, ENSG00000204356, ENSG00000189306, ENSG00000126254, ENSG00000125970, ENSG00000180098, ENSG00000161265, ENSG00000131795, ENSG00000092199	334	211	9079	2.70538	0.0163457	0.00820654	0.112715
GOTERM_CC_FAT	GO:0005813~centrosome	26	2.89532	9.98601e-05	ENSG00000177731, ENSG00000138107, ENSG00000175792, ENSG00000213397, ENSG00000134057, ENSG00000160211, ENSG00000153140, ENSG00000092036, ENSG00000102010, ENSG00000167671, ENSG00000175203, ENSG00000149923, ENSG00000095906, ENSG00000166851, ENSG00000140854, ENSG00000142186, ENSG00000093009, ENSG00000111057, ENSG00000175602, ENSG00000068028, ENSG00000160221, ENSG00000099901, ENSG00000173267, ENSG0000…	626	224	12782	2.37001	0.0461379	0.0021448	0.142585
SP_PIR_KEYWORDS	nadp	20	2.22717	0.000104843	ENSG00000104808, ENSG00000085662, ENSG00000100938, ENSG00000106605, ENSG00000104522, ENSG00000142657, ENSG00000164867, ENSG00000103202, ENSG00000115129, ENSG00000116096, ENSG00000161513, ENSG00000117448, ENSG00000183010, ENSG00000160211, ENSG00000079459, ENSG00000172893, ENSG00000108272, ENSG00000187630, ENSG00000169710, ENSG00000137106	887	156	19235	2.78019	0.0514718	0.00229492	0.151041
GOTERM_CC_FAT	GO:0031966~mitochondrial membrane	38	4.23163	0.000106236	ENSG00000100243, ENSG00000183048, ENSG00000130204, ENSG00000197448, ENSG00000213619, ENSG00000137409, ENSG00000167969, ENSG00000152234, ENSG00000163541, ENSG00000181240, ENSG00000099800, ENSG00000165688, ENSG00000158864, ENSG00000148290, ENSG00000108528, ENSG00000169682, ENSG00000110955, ENSG00000215021, ENSG00000140740, ENSG00000137806, ENSG00000030110, ENSG00000182199, ENSG00000042286, ENSG0000…	626	394	12782	1.9693	0.0490105	0.0021825	0.151683
GOTERM_MF_FAT	GO:0048037~cofactor binding	27	3.00668	0.000107748	ENSG00000104522, ENSG00000142657, ENSG00000115129, ENSG00000116096, ENSG00000068903, ENSG00000160211, ENSG00000197894, ENSG00000101365, ENSG00000156709, ENSG00000158864, ENSG00000160209, ENSG00000105135, ENSG00000122971, ENSG00000065154, ENSG00000124588, ENSG00000137106, ENSG00000182199, ENSG00000042286, ENSG00000100116, ENSG00000164867, ENSG00000092621, ENSG00000164039, ENSG00000070669, ENSG0000…	608	249	12983	2.31545	0.092229	0.0239005	0.167772
UP_SEQ_FEATURE	nucleotide phosphate-binding region:NADP	13	1.44766	0.000107785	ENSG00000100938, ENSG00000085662, ENSG00000104522, ENSG00000164867, ENSG00000115129, ENSG00000116096, ENSG00000103202, ENSG00000161513, ENSG00000117448, ENSG00000160211, ENSG00000108272, ENSG00000187630, ENSG00000137106	887	72	19113	3.8906	0.181054	0.0197755	0.183506
KEGG_PATHWAY	hsa03030:DNA replication	10	1.11359	0.000112066	ENSG00000073111, ENSG00000117748, ENSG00000175482, ENSG00000163918, ENSG00000100297, ENSG00000076003, ENSG00000106628, ENSG00000049541, ENSG00000166508, ENSG00000104889	284	36	5085	4.97359	0.018872	0.00633066	0.136633
UP_SEQ_FEATURE	repeat:WD 4	27	3.00668	0.000112366	ENSG00000183751, ENSG00000112357, ENSG00000140395, ENSG00000167965, ENSG00000005448, ENSG00000071127, ENSG00000161036, ENSG00000131652, ENSG00000164934, ENSG00000116455, ENSG00000114767, ENSG00000119333, ENSG00000172354, ENSG00000140854, ENSG00000065268, ENSG00000130429, ENSG00000170727, ENSG00000111845, ENSG00000116213, ENSG00000110107, ENSG00000073536, ENSG00000185838, ENSG00000171566, ENSG0000…	887	251	19113	2.3179	0.187977	0.0187516	0.191299
GOTERM_BP_FAT	GO:0048285~organelle fission	26	2.89532	0.000141892	ENSG00000173465, ENSG00000137267, ENSG00000168078, ENSG00000175792, ENSG00000134057, ENSG00000068903, ENSG00000213397, ENSG00000153140, ENSG00000092036, ENSG00000149636, ENSG00000122952, ENSG00000175203, ENSG00000090273, ENSG00000140854, ENSG00000166851, ENSG00000178999, ENSG00000116670, ENSG00000169032, ENSG00000123374, ENSG00000100029, ENSG00000103275, ENSG00000087088, ENSG00000134690, ENSG0000…	662	229	13528	2.32014	0.311573	0.0103171	0.251468
SP_PIR_KEYWORDS	Cholesterol biosynthesis	7	0.77951	0.000151958	ENSG00000110921, ENSG00000172893, ENSG00000079459, ENSG00000147155, ENSG00000100243, ENSG00000163344, ENSG00000147383	887	19	19235	7.98938	0.0737328	0.00318627	0.218847
REACTOME_PATHWAY	REACT_474:Metabolism of carbohydrates	18	2.00445	0.000154164	ENSG00000111669, ENSG00000142657, ENSG00000074800, ENSG00000137700, ENSG00000168291, ENSG00000183048, ENSG00000108479, ENSG00000117394, ENSG00000138030, ENSG00000067225, ENSG00000160211, ENSG00000100889, ENSG00000102144, ENSG00000108528, ENSG00000143627, ENSG00000105220, ENSG00000120053, ENSG00000131828	233	94	3398	2.79262	0.00890235	0.00148926	0.153278
SP_PIR_KEYWORDS	lipid synthesis	15	1.67038	0.000155341	ENSG00000066322, ENSG00000111669, ENSG00000147155, ENSG00000148334, ENSG00000100243, ENSG00000100294, ENSG00000163344, ENSG00000147383, ENSG00000079459, ENSG00000204228, ENSG00000172893, ENSG00000110921, ENSG00000159348, ENSG00000166394, ENSG00000169710	887	98	19235	3.3192	0.0753112	0.00312702	0.223715
INTERPRO	IPR019775:WD40 repeat, conserved site	29	3.2294	0.000162569	ENSG00000183751, ENSG00000112357, ENSG00000140395, ENSG00000138073, ENSG00000167965, ENSG00000005448, ENSG00000071127, ENSG00000161036, ENSG00000131652, ENSG00000164934, ENSG00000116455, ENSG00000114767, ENSG00000119333, ENSG00000172354, ENSG00000140854, ENSG00000159069, ENSG00000065268, ENSG00000130429, ENSG00000170727, ENSG00000111845, ENSG00000116213, ENSG00000110107, ENSG00000185838, ENSG0000…	799	277	16659	2.18283	0.182048	0.0329372	0.26346
SP_PIR_KEYWORDS	nucleotide-binding	110	12.2494	0.000169809	ENSG00000083807, ENSG00000138107, ENSG00000103024, ENSG00000168078, ENSG00000196419, ENSG00000138030, ENSG00000183207, ENSG00000178952, ENSG00000167578, ENSG00000188229, ENSG00000137825, ENSG00000135446, ENSG00000068120, ENSG00000123374, ENSG00000163468, ENSG00000169750, ENSG00000143545, ENSG00000125458, ENSG00000114353, ENSG00000070669, ENSG00000188191, ENSG00000007264, ENSG00000143156, ENSG0000…	887	1686	19235	1.41483	0.0820303	0.00328655	0.244527
GOTERM_BP_FAT	GO:0006412~translation	33	3.67483	0.000180872	ENSG00000162910, ENSG00000125445, ENSG00000172053, ENSG00000135972, ENSG00000101210, ENSG00000187145, ENSG00000130811, ENSG00000104529, ENSG00000055950, ENSG00000175634, ENSG00000178952, ENSG00000161960, ENSG00000137947, ENSG00000134001, ENSG00000150991, ENSG00000179115, ENSG00000123297, ENSG00000102317, ENSG00000119718, ENSG00000031698, ENSG00000126945, ENSG00000108826, ENSG00000132313, ENSG0000…	662	331	13528	2.03733	0.378685	0.0127803	0.320445
GOTERM_BP_FAT	GO:0006695~cholesterol biosynthetic process	8	0.890869	0.000187523	ENSG00000110921, ENSG00000172893, ENSG00000079459, ENSG00000147155, ENSG00000100243, ENSG00000163344, ENSG00000147383, ENSG00000160211	662	26	13528	6.28771	0.389465	0.0129008	0.33221
INTERPRO	IPR002190:MAGE protein	9	1.00223	0.000198757	ENSG00000221867, ENSG00000189023, ENSG00000102316, ENSG00000187601, ENSG00000197172, ENSG00000198681, ENSG00000147381, ENSG00000213401, ENSG00000156009	799	35	16659	5.36138	0.217834	0.0344895	0.322019
KEGG_PATHWAY	hsa03050:Proteasome	11	1.22494	0.000200348	ENSG00000125818, ENSG00000115233, ENSG00000165916, ENSG00000013275, ENSG00000185627, ENSG00000103035, ENSG00000159352, ENSG00000163636, ENSG00000108344, ENSG00000175166, ENSG00000087191	284	47	5085	4.19052	0.033489	0.0084795	0.244147
GOTERM_BP_FAT	GO:0044092~negative regulation of molecular function	33	3.67483	0.000213238	ENSG00000100906, ENSG00000185187, ENSG00000188603, ENSG00000163956, ENSG00000169174, ENSG00000125968, ENSG00000129757, ENSG00000105568, ENSG00000169727, ENSG00000175197, ENSG00000142546, ENSG00000129991, ENSG00000150991, ENSG00000087191, ENSG00000139546, ENSG00000125818, ENSG00000101391, ENSG00000116717, ENSG00000013275, ENSG00000114353, ENSG00000164867, ENSG00000103035, ENSG00000113575, ENSG0000…	662	334	13528	2.01903	0.429412	0.0142839	0.377683
GOTERM_BP_FAT	GO:0046165~alcohol biosynthetic process	10	1.11359	0.000228677	ENSG00000104522, ENSG00000111669, ENSG00000142657, ENSG00000100417, ENSG00000183048, ENSG00000105220, ENSG00000120053, ENSG00000160211, ENSG00000141349, ENSG00000100889	662	44	13528	4.64433	0.45213	0.0149304	0.404977
GOTERM_BP_FAT	GO:0006694~steroid biosynthetic process	14	1.55902	0.000230463	ENSG00000147465, ENSG00000147155, ENSG00000100243, ENSG00000161513, ENSG00000163344, ENSG00000147383, ENSG00000160211, ENSG00000079459, ENSG00000204228, ENSG00000172893, ENSG00000110921, ENSG00000159348, ENSG00000166394, ENSG00000099377	662	85	13528	3.36577	0.454699	0.0146818	0.408133
GOTERM_BP_FAT	GO:0031399~regulation of protein modification process	30	3.34076	0.000270875	ENSG00000167965, ENSG00000134057, ENSG00000160211, ENSG00000103266, ENSG00000105568, ENSG00000150991, ENSG00000166851, ENSG00000087191, ENSG00000136279, ENSG00000030110, ENSG00000125818, ENSG00000116661, ENSG00000013275, ENSG00000164885, ENSG00000103035, ENSG00000113575, ENSG00000159352, ENSG00000163636, ENSG00000127445, ENSG00000119383, ENSG00000108344, ENSG00000175166, ENSG00000133895, ENSG0000…	662	295	13528	2.07814	0.509715	0.0168275	0.479539
GOTERM_CC_FAT	GO:0005815~microtubule organizing center	27	3.00668	0.000279651	ENSG00000177731, ENSG00000138107, ENSG00000175792, ENSG00000213397, ENSG00000134057, ENSG00000160211, ENSG00000153140, ENSG00000092036, ENSG00000102010, ENSG00000167671, ENSG00000175203, ENSG00000149923, ENSG00000095906, ENSG00000166851, ENSG00000140854, ENSG00000142186, ENSG00000093009, ENSG00000111057, ENSG00000175602, ENSG00000068028, ENSG00000160221, ENSG00000099901, ENSG00000173267, ENSG0000…	626	253	12782	2.17905	0.123916	0.00549707	0.398824
SP_PIR_KEYWORDS	tumor antigen	9	1.00223	0.000280024	ENSG00000221867, ENSG00000189023, ENSG00000102316, ENSG00000187601, ENSG00000197172, ENSG00000198681, ENSG00000147381, ENSG00000213401, ENSG00000156009	887	38	19235	5.13603	0.131643	0.00521421	0.402941
GOTERM_BP_FAT	GO:0006259~DNA metabolic process	44	4.89978	0.000286692	ENSG00000073111, ENSG00000117748, ENSG00000175482, ENSG00000196419, ENSG00000124702, ENSG00000175792, ENSG00000076248, ENSG00000213397, ENSG00000049541, ENSG00000167513, ENSG00000105393, ENSG00000183207, ENSG00000156709, ENSG00000128951, ENSG00000100297, ENSG00000099804, ENSG00000189046, ENSG00000166508, ENSG00000123374, ENSG00000205309, ENSG00000116717, ENSG00000051180, ENSG00000099956, ENSG0000…	662	506	13528	1.77696	0.529705	0.017391	0.507472
REACTOME_PATHWAY	REACT_7970:Telomere Maintenance	13	1.44766	0.000290563	ENSG00000168274, ENSG00000137259, ENSG00000117748, ENSG00000175482, ENSG00000106628, ENSG00000049541, ENSG00000124635, ENSG00000196890, ENSG00000197914, ENSG00000166848, ENSG00000163918, ENSG00000180596, ENSG00000180573, ENSG00000197238, ENSG00000203813	233	56	3398	3.3855	0.0167139	0.00240498	0.288716
SP_PIR_KEYWORDS	ribosome biogenesis	10	1.11359	0.000297539	ENSG00000136718, ENSG00000177971, ENSG00000170727, ENSG00000109534, ENSG00000113460, ENSG00000164934, ENSG00000100029, ENSG00000117133, ENSG00000136271, ENSG00000117395	887	48	19235	4.5178	0.139277	0.00534219	0.428094
CHROMOSOME	17	70	7.7951	0.000305228	ENSG00000177731, ENSG00000169689, ENSG00000125445, ENSG00000108641, ENSG00000171861, ENSG00000170175, ENSG00000187456, ENSG00000167705, ENSG00000136490, ENSG00000161960, ENSG00000161920, ENSG00000141543, ENSG00000176170, ENSG00000068120, ENSG00000141744, ENSG00000169750, ENSG00000205309, ENSG00000125458, ENSG00000136463, ENSG00000125457, ENSG00000132591, ENSG00000161513, ENSG00000108826, ENSG0000…	893	2175	43203	1.55705	0.00729981	0.00365659	0.244587
GOTERM_BP_FAT	GO:0016054~organic acid catabolic process	16	1.78174	0.000319121	ENSG00000112357, ENSG00000104823, ENSG00000159423, ENSG00000164867, ENSG00000105552, ENSG00000103507, ENSG00000100577, ENSG00000117448, ENSG00000167969, ENSG00000164039, ENSG00000103876, ENSG00000101473, ENSG00000162174, ENSG00000138029, ENSG00000122971, ENSG00000120053	662	111	13528	2.94559	0.568178	0.0189041	0.564722
GOTERM_BP_FAT	GO:0046395~carboxylic acid catabolic process	16	1.78174	0.000319121	ENSG00000112357, ENSG00000104823, ENSG00000159423, ENSG00000164867, ENSG00000105552, ENSG00000103507, ENSG00000100577, ENSG00000117448, ENSG00000167969, ENSG00000164039, ENSG00000103876, ENSG00000101473, ENSG00000162174, ENSG00000138029, ENSG00000122971, ENSG00000120053	662	111	13528	2.94559	0.568178	0.0189041	0.564722
GOTERM_BP_FAT	GO:0046364~monosaccharide biosynthetic process	9	1.00223	0.000340733	ENSG00000104522, ENSG00000111669, ENSG00000142657, ENSG00000100417, ENSG00000183048, ENSG00000105220, ENSG00000160211, ENSG00000141349, ENSG00000100889	662	37	13528	4.97069	0.592054	0.0197277	0.602858
SP_PIR_KEYWORDS	methylation	25	2.78396	0.000354784	ENSG00000168274, ENSG00000101210, ENSG00000122566, ENSG00000167414, ENSG00000167550, ENSG00000124635, ENSG00000196890, ENSG00000188375, ENSG00000167578, ENSG00000149923, ENSG00000197238, ENSG00000174775, ENSG00000203813, ENSG00000169750, ENSG00000155366, ENSG00000137259, ENSG00000102317, ENSG00000143545, ENSG00000126945, ENSG00000100028, ENSG00000113575, ENSG00000197914, ENSG00000132475, ENSG0000…	887	242	19235	2.24023	0.163763	0.00614803	0.510261
UP_SEQ_FEATURE	domain:RRM	16	1.78174	0.000400048	ENSG00000084072, ENSG00000102317, ENSG00000101811, ENSG00000130811, ENSG00000115875, ENSG00000155438, ENSG00000099622, ENSG00000187456, ENSG00000204356, ENSG00000146109, ENSG00000189306, ENSG00000126254, ENSG00000125970, ENSG00000131795, ENSG00000092199, ENSG00000161265	887	119	19113	2.8972	0.523571	0.0599164	0.679496
GOTERM_CC_FAT	GO:0015630~microtubule cytoskeleton	46	5.12249	0.000447207	ENSG00000124659, ENSG00000137267, ENSG00000177731, ENSG00000138107, ENSG00000176014, ENSG00000175792, ENSG00000134057, ENSG00000068903, ENSG00000130734, ENSG00000213397, ENSG00000167552, ENSG00000101844, ENSG00000092036, ENSG00000153140, ENSG00000160211, ENSG00000102010, ENSG00000175203, ENSG00000105568, ENSG00000167671, ENSG00000149923, ENSG00000188229, ENSG00000090273, ENSG00000095906, ENSG0000…	626	549	12782	1.71084	0.190692	0.00842734	0.637073
GOTERM_BP_FAT	GO:0006261~DNA-dependent DNA replication	11	1.22494	0.000450493	ENSG00000073111, ENSG00000117748, ENSG00000175482, ENSG00000051180, ENSG00000163918, ENSG00000100297, ENSG00000099804, ENSG00000076003, ENSG00000106628, ENSG00000093009, ENSG00000166508	662	58	13528	3.87561	0.694411	0.0254428	0.796324
INTERPRO	IPR003959:ATPase, AAA-type, core	10	1.11359	0.000464105	ENSG00000215915, ENSG00000165916, ENSG00000183207, ENSG00000165280, ENSG00000013275, ENSG00000163918, ENSG00000175792, ENSG00000049541, ENSG00000197785, ENSG00000087191	799	49	16659	4.25506	0.436601	0.0692094	0.750409
GOTERM_BP_FAT	GO:0000280~nuclear division	24	2.67261	0.000482512	ENSG00000173465, ENSG00000137267, ENSG00000100029, ENSG00000168078, ENSG00000103275, ENSG00000175792, ENSG00000068903, ENSG00000213397, ENSG00000134057, ENSG00000092036, ENSG00000153140, ENSG00000149636, ENSG00000122952, ENSG00000134690, ENSG00000175203, ENSG00000131165, ENSG00000168061, ENSG00000090273, ENSG00000178999, ENSG00000166851, ENSG00000140854, ENSG00000169032, ENSG00000116670, ENSG0000…	662	220	13528	2.22928	0.719111	0.0266552	0.852695
GOTERM_BP_FAT	GO:0007067~mitosis	24	2.67261	0.000482512	ENSG00000173465, ENSG00000137267, ENSG00000100029, ENSG00000168078, ENSG00000103275, ENSG00000175792, ENSG00000068903, ENSG00000213397, ENSG00000134057, ENSG00000092036, ENSG00000153140, ENSG00000149636, ENSG00000122952, ENSG00000134690, ENSG00000175203, ENSG00000131165, ENSG00000168061, ENSG00000090273, ENSG00000178999, ENSG00000166851, ENSG00000140854, ENSG00000169032, ENSG00000116670, ENSG0000…	662	220	13528	2.22928	0.719111	0.0266552	0.852695
GOTERM_BP_FAT	GO:0043086~negative regulation of catalytic activity	28	3.11804	0.00049739	ENSG00000188603, ENSG00000169174, ENSG00000129757, ENSG00000105568, ENSG00000169727, ENSG00000142546, ENSG00000129991, ENSG00000150991, ENSG00000087191, ENSG00000125818, ENSG00000139546, ENSG00000101391, ENSG00000116717, ENSG00000013275, ENSG00000114353, ENSG00000164867, ENSG00000103035, ENSG00000113575, ENSG00000159352, ENSG00000163636, ENSG00000119383, ENSG00000108344, ENSG00000175166, ENSG0000…	662	277	13528	2.06564	0.729899	0.0269015	0.878878
GOTERM_BP_FAT	GO:0006323~DNA packaging	16	1.78174	0.000565647	ENSG00000168274, ENSG00000073111, ENSG00000137259, ENSG00000042286, ENSG00000102030, ENSG00000124635, ENSG00000196890, ENSG00000197914, ENSG00000188375, ENSG00000156709, ENSG00000132475, ENSG00000180596, ENSG00000131165, ENSG00000180573, ENSG00000187837, ENSG00000197238, ENSG00000025770, ENSG00000203813	662	117	13528	2.79454	0.77432	0.0299235	0.998917
GOTERM_BP_FAT	GO:0022403~cell cycle phase	37	4.12027	0.000582812	ENSG00000173465, ENSG00000137267, ENSG00000151465, ENSG00000168078, ENSG00000079393, ENSG00000124702, ENSG00000175792, ENSG00000134057, ENSG00000068903, ENSG00000213397, ENSG00000092036, ENSG00000153140, ENSG00000149636, ENSG00000122952, ENSG00000129757, ENSG00000175203, ENSG00000099804, ENSG00000090273, ENSG00000140854, ENSG00000166851, ENSG00000178999, ENSG00000169032, ENSG00000116670, ENSG0000…	662	414	13528	1.82632	0.784291	0.0302107	1.02908
INTERPRO	IPR015943:WD40/YVTN repeat-like	29	3.2294	0.000598306	ENSG00000183751, ENSG00000112357, ENSG00000140395, ENSG00000138073, ENSG00000167965, ENSG00000005448, ENSG00000071127, ENSG00000161036, ENSG00000131652, ENSG00000164934, ENSG00000116455, ENSG00000114767, ENSG00000119333, ENSG00000172354, ENSG00000140854, ENSG00000159069, ENSG00000065268, ENSG00000130429, ENSG00000170727, ENSG00000111845, ENSG00000116213, ENSG00000110107, ENSG00000185838, ENSG0000…	799	300	16659	2.01548	0.522756	0.0789049	0.966411
GOTERM_BP_FAT	GO:0000087~M phase of mitotic cell cycle	24	2.67261	0.000621595	ENSG00000173465, ENSG00000137267, ENSG00000100029, ENSG00000168078, ENSG00000103275, ENSG00000175792, ENSG00000068903, ENSG00000213397, ENSG00000134057, ENSG00000092036, ENSG00000153140, ENSG00000149636, ENSG00000122952, ENSG00000134690, ENSG00000175203, ENSG00000131165, ENSG00000168061, ENSG00000090273, ENSG00000178999, ENSG00000166851, ENSG00000140854, ENSG00000169032, ENSG00000116670, ENSG0000…	662	224	13528	2.18947	0.805228	0.031568	1.09721
REACTOME_PATHWAY	REACT_9035:APC/C:Cdh1-mediated degradation of Skp2	13	1.44766	0.000667309	ENSG00000125818, ENSG00000013275, ENSG00000103035, ENSG00000159352, ENSG00000163636, ENSG00000108344, ENSG00000175166, ENSG00000170315, ENSG00000165916, ENSG00000115233, ENSG00000185627, ENSG00000150991, ENSG00000087191	233	61	3398	3.108	0.0379769	0.00482791	0.66195
GOTERM_MF_FAT	GO:0009055~electron carrier activity	23	2.56125	0.000682191	ENSG00000104808, ENSG00000085662, ENSG00000104522, ENSG00000159423, ENSG00000164867, ENSG00000100243, ENSG00000148334, ENSG00000161513, ENSG00000105379, ENSG00000092621, ENSG00000213619, ENSG00000117448, ENSG00000197894, ENSG00000159348, ENSG00000101365, ENSG00000156709, ENSG00000158864, ENSG00000141562, ENSG00000166394, ENSG00000179091, ENSG00000124588, ENSG00000122971, ENSG00000111275	608	221	12983	2.22232	0.458177	0.11535	1.05779
GOTERM_CC_FAT	GO:0031090~organelle membrane	78	8.68597	0.000698605	ENSG00000083807, ENSG00000100243, ENSG00000185825, ENSG00000000419, ENSG00000188603, ENSG00000167705, ENSG00000079459, ENSG00000172893, ENSG00000163541, ENSG00000181240, ENSG00000158864, ENSG00000169682, ENSG00000136933, ENSG00000102100, ENSG00000182199, ENSG00000158710, ENSG00000100280, ENSG00000142186, ENSG00000161513, ENSG00000105669, ENSG00000147383, ENSG00000087088, ENSG00000130489, ENSG0000…	626	1096	12782	1.45314	0.281475	0.0126332	0.993545
GOTERM_MF_FAT	GO:0032555~purine ribonucleotide binding	115	12.8062	0.00072073	ENSG00000083807, ENSG00000138107, ENSG00000103024, ENSG00000168078, ENSG00000196419, ENSG00000138030, ENSG00000183207, ENSG00000178952, ENSG00000167578, ENSG00000188229, ENSG00000137825, ENSG00000135446, ENSG00000068120, ENSG00000123374, ENSG00000163468, ENSG00000169750, ENSG00000143545, ENSG00000114353, ENSG00000070669, ENSG00000188191, ENSG00000007264, ENSG00000143156, ENSG00000156261, ENSG0000…	608	1836	12983	1.33751	0.476621	0.10229	1.11723
GOTERM_MF_FAT	GO:0032553~ribonucleotide binding	115	12.8062	0.00072073	ENSG00000083807, ENSG00000138107, ENSG00000103024, ENSG00000168078, ENSG00000196419, ENSG00000138030, ENSG00000183207, ENSG00000178952, ENSG00000167578, ENSG00000188229, ENSG00000137825, ENSG00000135446, ENSG00000068120, ENSG00000123374, ENSG00000163468, ENSG00000169750, ENSG00000143545, ENSG00000114353, ENSG00000070669, ENSG00000188191, ENSG00000007264, ENSG00000143156, ENSG00000156261, ENSG0000…	608	1836	12983	1.33751	0.476621	0.10229	1.11723
GOTERM_BP_FAT	GO:0000279~M phase	31	3.45212	0.000757583	ENSG00000173465, ENSG00000137267, ENSG00000168078, ENSG00000079393, ENSG00000124702, ENSG00000175792, ENSG00000134057, ENSG00000068903, ENSG00000213397, ENSG00000092036, ENSG00000153140, ENSG00000149636, ENSG00000122952, ENSG00000175203, ENSG00000090273, ENSG00000140854, ENSG00000166851, ENSG00000178999, ENSG00000169032, ENSG00000116670, ENSG00000123374, ENSG00000051180, ENSG00000100029, ENSG0000…	662	329	13528	1.92549	0.863844	0.0376195	1.33573
GOTERM_BP_FAT	GO:0006270~DNA replication initiation	6	0.668151	0.00076367	ENSG00000073111, ENSG00000100297, ENSG00000099804, ENSG00000076003, ENSG00000093009, ENSG00000166508	662	16	13528	7.66314	0.866009	0.0372141	1.34639
SMART	SM00382:AAA	15	1.67038	0.000800634	ENSG00000013275, ENSG00000051180, ENSG00000103274, ENSG00000175792, ENSG00000049541, ENSG00000197785, ENSG00000165916, ENSG00000215915, ENSG00000183207, ENSG00000165280, ENSG00000108384, ENSG00000163918, ENSG00000110955, ENSG00000166508, ENSG00000087191	334	144	9079	2.83152	0.134261	0.0469208	0.981724
GOTERM_MF_FAT	GO:0017076~purine nucleotide binding	119	13.2517	0.000802929	ENSG00000083807, ENSG00000138107, ENSG00000103024, ENSG00000168078, ENSG00000196419, ENSG00000138030, ENSG00000183207, ENSG00000178952, ENSG00000167578, ENSG00000188229, ENSG00000137825, ENSG00000135446, ENSG00000068120, ENSG00000123374, ENSG00000163468, ENSG00000169750, ENSG00000143545, ENSG00000114353, ENSG00000070669, ENSG00000188191, ENSG00000007264, ENSG00000143156, ENSG00000156261, ENSG0000…	608	1918	12983	1.32486	0.51389	0.0979143	1.2439
GOTERM_MF_FAT	GO:0050662~coenzyme binding	20	2.22717	0.000820114	ENSG00000104522, ENSG00000142657, ENSG00000042286, ENSG00000164867, ENSG00000115129, ENSG00000116096, ENSG00000068903, ENSG00000092621, ENSG00000164039, ENSG00000160211, ENSG00000197894, ENSG00000139180, ENSG00000101365, ENSG00000156709, ENSG00000138029, ENSG00000158864, ENSG00000105135, ENSG00000122971, ENSG00000124588, ENSG00000137106	608	181	12983	2.35952	0.52134	0.087982	1.27037
GOTERM_CC_FAT	GO:0005840~ribosome	23	2.56125	0.000849912	ENSG00000175110, ENSG00000162910, ENSG00000125445, ENSG00000126945, ENSG00000135972, ENSG00000135900, ENSG00000187145, ENSG00000108826, ENSG00000125901, ENSG00000147586, ENSG00000132313, ENSG00000112651, ENSG00000170315, ENSG00000055950, ENSG00000166902, ENSG00000143314, ENSG00000074071, ENSG00000106591, ENSG00000177971, ENSG00000175634, ENSG00000158042, ENSG00000086504, ENSG00000150991	626	215	12782	2.18431	0.331139	0.0147851	1.20752
INTERPRO	IPR002194:Chaperonin TCP-1, conserved site	5	0.556793	0.000870192	ENSG00000163468, ENSG00000150753, ENSG00000166226, ENSG00000135624, ENSG00000156261	799	10	16659	10.4249	0.659052	0.102016	1.40267
PANTHER_PATHWAY	P00060:Ubiquitin proteasome pathway	13	1.44766	0.000894332	ENSG00000013275, ENSG00000103035, ENSG00000108106, ENSG00000159352, ENSG00000163636, ENSG00000213397, ENSG00000108344, ENSG00000175166, ENSG00000165916, ENSG00000115233, ENSG00000142230, ENSG00000185627, ENSG00000087191	148	83	2857	3.02353	0.0921091	0.0921091	1.00241
PIR_SUPERFAMILY	PIRSF005491:tumor associated protein MAGE	7	0.77951	0.000899752	ENSG00000221867, ENSG00000189023, ENSG00000197172, ENSG00000198681, ENSG00000147381, ENSG00000213401, ENSG00000156009	426	21	7396	5.78717	0.34967	0.34967	1.2798
GOTERM_CC_FAT	GO:0032993~protein-DNA complex	13	1.44766	0.000930847	ENSG00000168274, ENSG00000137259, ENSG00000117748, ENSG00000196419, ENSG00000124635, ENSG00000196890, ENSG00000197914, ENSG00000188375, ENSG00000166848, ENSG00000132475, ENSG00000180596, ENSG00000187837, ENSG00000180573, ENSG00000197238, ENSG00000203813	626	86	12782	3.08652	0.356283	0.0156089	1.3218
REACTOME_PATHWAY	REACT_578:Apoptosis	20	2.22717	0.000982372	ENSG00000030110, ENSG00000136279, ENSG00000125818, ENSG00000013275, ENSG00000103035, ENSG00000159352, ENSG00000185825, ENSG00000163636, ENSG00000108344, ENSG00000175166, ENSG00000087088, ENSG00000170315, ENSG00000165916, ENSG00000115233, ENSG00000102010, ENSG00000185627, ENSG00000187837, ENSG00000150991, ENSG00000138794, ENSG00000087191	233	129	3398	2.26104	0.0554112	0.00631394	0.973111
GOTERM_BP_FAT	GO:0010605~negative regulation of macromolecule metabolic process	56	6.23608	0.000994018	ENSG00000068903, ENSG00000188603, ENSG00000160211, ENSG00000169174, ENSG00000130726, ENSG00000164105, ENSG00000175550, ENSG00000141543, ENSG00000125818, ENSG00000165702, ENSG00000074800, ENSG00000103035, ENSG00000164885, ENSG00000103275, ENSG00000114315, ENSG00000119383, ENSG00000066336, ENSG00000163159, ENSG00000087088, ENSG00000133895, ENSG00000172409, ENSG00000175602, ENSG00000012061, ENSG0000…	662	734	13528	1.55908	0.926946	0.0472997	1.74914
GOTERM_BP_FAT	GO:0006260~DNA replication	21	2.33853	0.00101078	ENSG00000073111, ENSG00000205309, ENSG00000117748, ENSG00000175482, ENSG00000051180, ENSG00000106628, ENSG00000093009, ENSG00000049541, ENSG00000167513, ENSG00000111653, ENSG00000166848, ENSG00000128951, ENSG00000163918, ENSG00000100297, ENSG00000099804, ENSG00000076003, ENSG00000159335, ENSG00000167085, ENSG00000166508, ENSG00000104889, ENSG00000123374	662	190	13528	2.25861	0.930101	0.047225	1.77838
SP_PIR_KEYWORDS	protein transport	39	4.34298	0.00104406	ENSG00000105402, ENSG00000112357, ENSG00000143416, ENSG00000185825, ENSG00000130204, ENSG00000138073, ENSG00000101310, ENSG00000075336, ENSG00000130734, ENSG00000101844, ENSG00000167705, ENSG00000132661, ENSG00000099800, ENSG00000167578, ENSG00000157191, ENSG00000149823, ENSG00000169228, ENSG00000174851, ENSG00000004059, ENSG00000143545, ENSG00000100280, ENSG00000139832, ENSG00000134375, ENSG0000…	887	485	19235	1.74378	0.409322	0.0173964	1.49468
GOTERM_BP_FAT	GO:0032270~positive regulation of cellular protein metabolic process	24	2.67261	0.00106578	ENSG00000100906, ENSG00000125818, ENSG00000013275, ENSG00000103035, ENSG00000159352, ENSG00000167965, ENSG00000163636, ENSG00000175756, ENSG00000127445, ENSG00000134057, ENSG00000119383, ENSG00000108344, ENSG00000175166, ENSG00000133895, ENSG00000170315, ENSG00000165916, ENSG00000115233, ENSG00000185627, ENSG00000103266, ENSG00000099377, ENSG00000150991, ENSG00000166851, ENSG00000135446, ENSG0000…	662	233	13528	2.1049	0.939528	0.0488652	1.87429
GOTERM_BP_FAT	GO:0006388~tRNA splicing, via endonucleolytic cleavage and ligation	4	0.445434	0.0010784	ENSG00000182173, ENSG00000170892, ENSG00000172409, ENSG00000149743	662	5	13528	16.348	0.941505	0.0485838	1.89629
GOTERM_BP_FAT	GO:0000394~RNA splicing, via endonucleolytic cleavage and ligation	4	0.445434	0.0010784	ENSG00000182173, ENSG00000170892, ENSG00000172409, ENSG00000149743	662	5	13528	16.348	0.941505	0.0485838	1.89629
GOTERM_CC_FAT	GO:0005694~chromosome	39	4.34298	0.00108369	ENSG00000073111, ENSG00000168274, ENSG00000169689, ENSG00000117748, ENSG00000196419, ENSG00000124702, ENSG00000049541, ENSG00000171223, ENSG00000124635, ENSG00000196890, ENSG00000188375, ENSG00000149636, ENSG00000122952, ENSG00000175203, ENSG00000130726, ENSG00000197238, ENSG00000166508, ENSG00000178999, ENSG00000203813, ENSG00000123374, ENSG00000137259, ENSG00000051180, ENSG00000100029, ENSG0000…	626	460	12782	1.73114	0.40122	0.0175294	1.53727
GOTERM_BP_FAT	GO:0019318~hexose metabolic process	21	2.33853	0.00115065	ENSG00000111669, ENSG00000104522, ENSG00000143891, ENSG00000142657, ENSG00000074800, ENSG00000137700, ENSG00000168291, ENSG00000183048, ENSG00000108479, ENSG00000138030, ENSG00000067225, ENSG00000117448, ENSG00000160211, ENSG00000100889, ENSG00000102144, ENSG00000100417, ENSG00000143627, ENSG00000105220, ENSG00000102100, ENSG00000131828, ENSG00000141349	662	192	13528	2.23508	0.951641	0.0508854	2.0221
INTERPRO	IPR007125:Histone core	9	1.00223	0.00119236	ENSG00000168274, ENSG00000196890, ENSG00000188375, ENSG00000197914, ENSG00000137259, ENSG00000132475, ENSG00000180596, ENSG00000180573, ENSG00000197238, ENSG00000203813, ENSG00000124635	799	45	16659	4.16996	0.771139	0.125461	1.91728
GOTERM_BP_FAT	GO:0046907~intracellular transport	51	5.67929	0.00120683	ENSG00000112357, ENSG00000105402, ENSG00000105401, ENSG00000196465, ENSG00000027001, ENSG00000185825, ENSG00000130734, ENSG00000161011, ENSG00000169174, ENSG00000132661, ENSG00000131652, ENSG00000169032, ENSG00000100280, ENSG00000142186, ENSG00000164885, ENSG00000105669, ENSG00000087088, ENSG00000072958, ENSG00000086065, ENSG00000053501, ENSG00000106367, ENSG00000157020, ENSG00000100906, ENSG0000…	662	657	13528	1.58628	0.958293	0.0524248	2.11984
SP_PIR_KEYWORDS	cell division	25	2.78396	0.00121766	ENSG00000173465, ENSG00000151465, ENSG00000108106, ENSG00000175792, ENSG00000134057, ENSG00000068903, ENSG00000213397, ENSG00000153140, ENSG00000092036, ENSG00000149636, ENSG00000182149, ENSG00000122952, ENSG00000100297, ENSG00000090273, ENSG00000166851, ENSG00000140854, ENSG00000178999, ENSG00000135446, ENSG00000116670, ENSG00000123374, ENSG00000164885, ENSG00000103275, ENSG00000134690, ENSG0000…	887	264	19235	2.05355	0.45886	0.019614	1.74118
CHROMOSOME	11	73	8.12918	0.0012633	ENSG00000173465, ENSG00000174276, ENSG00000176485, ENSG00000177830, ENSG00000213445, ENSG00000175467, ENSG00000172893, ENSG00000175294, ENSG00000219435, ENSG00000064199, ENSG00000175550, ENSG00000167770, ENSG00000168071, ENSG00000149823, ENSG00000182208, ENSG00000174851, ENSG00000089597, ENSG00000204922, ENSG00000126945, ENSG00000099849, ENSG00000149761, ENSG00000142186, ENSG00000066336, ENSG0000…	893	2418	43203	1.46059	0.0298827	0.0100618	1.00892
SP_PIR_KEYWORDS	Flavoprotein	14	1.55902	0.00127126	ENSG00000042286, ENSG00000100243, ENSG00000168291, ENSG00000161513, ENSG00000105379, ENSG00000159348, ENSG00000139180, ENSG00000156709, ENSG00000138621, ENSG00000166394, ENSG00000124588, ENSG00000122971, ENSG00000131828, ENSG00000127554	887	107	19235	2.83735	0.473298	0.0198356	1.81716
REACTOME_PATHWAY	REACT_6185:HIV Infection	25	2.78396	0.00130119	ENSG00000196419, ENSG00000099817, ENSG00000102978, ENSG00000204356, ENSG00000163882, ENSG00000047249, ENSG00000137947, ENSG00000150991, ENSG00000087191, ENSG00000125818, ENSG00000188986, ENSG00000013275, ENSG00000100280, ENSG00000103035, ENSG00000159352, ENSG00000163636, ENSG00000108344, ENSG00000175166, ENSG00000170315, ENSG00000165916, ENSG00000115233, ENSG00000072958, ENSG00000185627, ENSG0000…	233	184	3398	1.98148	0.0727369	0.00752335	1.28708
GOTERM_BP_FAT	GO:0000398~nuclear mRNA splicing, via spliceosome	18	2.00445	0.00130522	ENSG00000150316, ENSG00000126945, ENSG00000101811, ENSG00000100028, ENSG00000115875, ENSG00000122566, ENSG00000099817, ENSG00000077312, ENSG00000172409, ENSG00000102978, ENSG00000163882, ENSG00000105618, ENSG00000116455, ENSG00000142252, ENSG00000162385, ENSG00000131795, ENSG00000092199, ENSG00000100410	662	153	13528	2.40412	0.967816	0.0556621	2.29078
GOTERM_BP_FAT	GO:0000377~RNA splicing, via transesterification reactions with bulged adenosine as nucleophile	18	2.00445	0.00130522	ENSG00000150316, ENSG00000126945, ENSG00000101811, ENSG00000100028, ENSG00000115875, ENSG00000122566, ENSG00000099817, ENSG00000077312, ENSG00000172409, ENSG00000102978, ENSG00000163882, ENSG00000105618, ENSG00000116455, ENSG00000142252, ENSG00000162385, ENSG00000131795, ENSG00000092199, ENSG00000100410	662	153	13528	2.40412	0.967816	0.0556621	2.29078
GOTERM_BP_FAT	GO:0000375~RNA splicing, via transesterification reactions	18	2.00445	0.00130522	ENSG00000150316, ENSG00000126945, ENSG00000101811, ENSG00000100028, ENSG00000115875, ENSG00000122566, ENSG00000099817, ENSG00000077312, ENSG00000172409, ENSG00000102978, ENSG00000163882, ENSG00000105618, ENSG00000116455, ENSG00000142252, ENSG00000162385, ENSG00000131795, ENSG00000092199, ENSG00000100410	662	153	13528	2.40412	0.967816	0.0556621	2.29078
INTERPRO	IPR017998:Chaperone, tailless complex polypeptide 1	5	0.556793	0.0013158	ENSG00000163468, ENSG00000150753, ENSG00000166226, ENSG00000135624, ENSG00000156261	799	11	16659	9.47719	0.803561	0.126823	2.11379
KEGG_PATHWAY	hsa00620:Pyruvate metabolism	9	1.00223	0.00134527	ENSG00000085662, ENSG00000119640, ENSG00000168291, ENSG00000143627, ENSG00000111275, ENSG00000067225, ENSG00000131828, ENSG00000137106, ENSG00000100889	284	40	5085	4.02861	0.204552	0.0447384	1.6289
REACTOME_PATHWAY	REACT_6850:Cdc20:Phospho-APC/C mediated degradation of Cyclin A	13	1.44766	0.00138887	ENSG00000125818, ENSG00000013275, ENSG00000103035, ENSG00000159352, ENSG00000163636, ENSG00000108344, ENSG00000175166, ENSG00000170315, ENSG00000165916, ENSG00000115233, ENSG00000185627, ENSG00000150991, ENSG00000087191	233	66	3398	2.87255	0.077447	0.00730144	1.37328
UP_SEQ_FEATURE	domain:PCI	6	0.668151	0.00142864	ENSG00000111652, ENSG00000198171, ENSG00000185627, ENSG00000169727, ENSG00000163636, ENSG00000108344	887	19	19113	6.8046	0.929289	0.184359	2.40669
SP_PIR_KEYWORDS	nucleosome core	9	1.00223	0.00143919	ENSG00000168274, ENSG00000196890, ENSG00000188375, ENSG00000197914, ENSG00000137259, ENSG00000132475, ENSG00000180596, ENSG00000180573, ENSG00000197238, ENSG00000203813, ENSG00000124635	887	48	19235	4.06602	0.5161	0.0217561	2.05491
SP_PIR_KEYWORDS	er-golgi transport	12	1.3363	0.00144855	ENSG00000125991, ENSG00000105402, ENSG00000054116, ENSG00000142186, ENSG00000185825, ENSG00000053501, ENSG00000138073, ENSG00000101310, ENSG00000105669, ENSG00000167515, ENSG00000004059, ENSG00000174851	887	83	19235	3.13525	0.51838	0.021259	2.06814
SP_PIR_KEYWORDS	RNA binding	7	0.77951	0.00147982	ENSG00000101811, ENSG00000161960, ENSG00000122566, ENSG00000077312, ENSG00000141543, ENSG00000150991, ENSG00000170315	887	28	19235	5.42136	0.525921	0.0210994	2.11234
UP_SEQ_FEATURE	repeat:WD 6	20	2.22717	0.0015441	ENSG00000065268, ENSG00000183751, ENSG00000130429, ENSG00000112357, ENSG00000140395, ENSG00000170727, ENSG00000116213, ENSG00000110107, ENSG00000167965, ENSG00000185838, ENSG00000073536, ENSG00000071127, ENSG00000171566, ENSG00000131652, ENSG00000164934, ENSG00000127837, ENSG00000114767, ENSG00000172354, ENSG00000157020, ENSG00000140854	887	192	19113	2.24457	0.942927	0.18497	2.5988
CHROMOSOME	16	54	6.01336	0.0015459	ENSG00000183751, ENSG00000070761, ENSG00000103024, ENSG00000052344, ENSG00000188603, ENSG00000168101, ENSG00000103260, ENSG00000149929, ENSG00000149927, ENSG00000131652, ENSG00000103266, ENSG00000178952, ENSG00000005194, ENSG00000149923, ENSG00000169682, ENSG00000127554, ENSG00000176476, ENSG00000103035, ENSG00000103275, ENSG00000103274, ENSG00000185928, ENSG00000161999, ENSG00000166848, ENSG0000…	893	1674	43203	1.56063	0.0364495	0.00923963	1.23339
PIR_SUPERFAMILY	PIRSF002584:molecular chaperone t-complex-type	5	0.556793	0.00171029	ENSG00000163468, ENSG00000150753, ENSG00000166226, ENSG00000135624, ENSG00000156261	426	10	7396	8.68075	0.558782	0.335758	2.41964
SP_PIR_KEYWORDS	nucleotide metabolism	6	0.668151	0.0017821	ENSG00000205309, ENSG00000125458, ENSG00000128951, ENSG00000103024, ENSG00000143156, ENSG00000125877	887	20	19235	6.50564	0.593015	0.0246624	2.53868
GOTERM_BP_FAT	GO:0006399~tRNA metabolic process	15	1.67038	0.00182494	ENSG00000182173, ENSG00000174173, ENSG00000101391, ENSG00000031698, ENSG00000172053, ENSG00000105171, ENSG00000170892, ENSG00000169972, ENSG00000172409, ENSG00000139131, ENSG00000142544, ENSG00000140105, ENSG00000167272, ENSG00000179115, ENSG00000149743	662	118	13528	2.59768	0.991818	0.0757601	3.18908
GOTERM_BP_FAT	GO:0051247~positive regulation of protein metabolic process	24	2.67261	0.00186062	ENSG00000100906, ENSG00000125818, ENSG00000013275, ENSG00000103035, ENSG00000159352, ENSG00000167965, ENSG00000163636, ENSG00000175756, ENSG00000127445, ENSG00000134057, ENSG00000119383, ENSG00000108344, ENSG00000175166, ENSG00000133895, ENSG00000170315, ENSG00000165916, ENSG00000115233, ENSG00000185627, ENSG00000103266, ENSG00000099377, ENSG00000150991, ENSG00000166851, ENSG00000135446, ENSG0000…	662	243	13528	2.01828	0.992552	0.0759877	3.25046
GOTERM_BP_FAT	GO:0006007~glucose catabolic process	10	1.11359	0.00186825	ENSG00000111669, ENSG00000142657, ENSG00000102144, ENSG00000074800, ENSG00000168291, ENSG00000143627, ENSG00000105220, ENSG00000067225, ENSG00000131828, ENSG00000160211	662	58	13528	3.52328	0.992701	0.0751229	3.26358
GOTERM_BP_FAT	GO:0006635~fatty acid beta-oxidation	7	0.77951	0.00199134	ENSG00000112357, ENSG00000104823, ENSG00000138029, ENSG00000122971, ENSG00000164039, ENSG00000167969, ENSG00000101473	662	28	13528	5.10876	0.994723	0.0786767	3.47504
GOTERM_BP_FAT	GO:0031401~positive regulation of protein modification process	20	2.22717	0.00202029	ENSG00000125818, ENSG00000013275, ENSG00000103035, ENSG00000159352, ENSG00000167965, ENSG00000163636, ENSG00000127445, ENSG00000134057, ENSG00000119383, ENSG00000108344, ENSG00000175166, ENSG00000133895, ENSG00000170315, ENSG00000165916, ENSG00000115233, ENSG00000185627, ENSG00000103266, ENSG00000150991, ENSG00000166851, ENSG00000087191	662	187	13528	2.18557	0.995111	0.0785972	3.52472
KEGG_PATHWAY	hsa00240:Pyrimidine metabolism	14	1.55902	0.00211171	ENSG00000198805, ENSG00000205309, ENSG00000125458, ENSG00000121851, ENSG00000103024, ENSG00000175482, ENSG00000130717, ENSG00000106628, ENSG00000099817, ENSG00000102978, ENSG00000163882, ENSG00000128951, ENSG00000143156, ENSG00000125877	284	95	5085	2.63862	0.301884	0.0581366	2.546
GOTERM_BP_FAT	GO:0016192~vesicle-mediated transport	45	5.01114	0.00215478	ENSG00000105402, ENSG00000054116, ENSG00000138107, ENSG00000185825, ENSG00000138073, ENSG00000101310, ENSG00000163956, ENSG00000188603, ENSG00000167515, ENSG00000161011, ENSG00000131236, ENSG00000157916, ENSG00000063245, ENSG00000149927, ENSG00000047249, ENSG00000167578, ENSG00000157191, ENSG00000136933, ENSG00000078808, ENSG00000110955, ENSG00000174775, ENSG00000174851, ENSG00000004059, ENSG0000…	662	576	13528	1.59649	0.996571	0.0823966	3.75514
SP_PIR_KEYWORDS	homotetramer	7	0.77951	0.00215641	ENSG00000101444, ENSG00000164062, ENSG00000091483, ENSG00000143627, ENSG00000111275, ENSG00000067225, ENSG00000160211	887	30	19235	5.05994	0.663113	0.0289774	3.06423
GOTERM_BP_FAT	GO:0006986~response to unfolded protein	11	1.22494	0.00225582	ENSG00000135924, ENSG00000149257, ENSG00000086061, ENSG00000131871, ENSG00000110011, ENSG00000213719, ENSG00000165280, ENSG00000175197, ENSG00000204389, ENSG00000204435, ENSG00000145050	662	71	13528	3.16599	0.997373	0.0848643	3.9279
SP_PIR_KEYWORDS	phosphotransferase	20	2.22717	0.00243317	ENSG00000103024, ENSG00000164885, ENSG00000126934, ENSG00000067225, ENSG00000204435, ENSG00000110921, ENSG00000102010, ENSG00000102882, ENSG00000175634, ENSG00000188191, ENSG00000102144, ENSG00000160447, ENSG00000143627, ENSG00000143774, ENSG00000137825, ENSG00000007264, ENSG00000166851, ENSG00000135446, ENSG00000169032, ENSG00000123374	887	201	19235	2.15776	0.707067	0.0317944	3.45111
GOTERM_CC_FAT	GO:0044427~chromosomal part	33	3.67483	0.00246179	ENSG00000073111, ENSG00000168274, ENSG00000169689, ENSG00000117748, ENSG00000196419, ENSG00000124702, ENSG00000049541, ENSG00000171223, ENSG00000124635, ENSG00000196890, ENSG00000188375, ENSG00000149636, ENSG00000122952, ENSG00000175203, ENSG00000130726, ENSG00000197238, ENSG00000178999, ENSG00000166508, ENSG00000203813, ENSG00000123374, ENSG00000137259, ENSG00000113575, ENSG00000103275, ENSG0000…	626	386	12782	1.74563	0.688347	0.0381167	3.46045
SP_PIR_KEYWORDS	atp-binding	84	9.35412	0.00255443	ENSG00000083807, ENSG00000165752, ENSG00000138107, ENSG00000103024, ENSG00000168078, ENSG00000196419, ENSG00000126934, ENSG00000175792, ENSG00000138030, ENSG00000159363, ENSG00000183207, ENSG00000105671, ENSG00000102144, ENSG00000160209, ENSG00000160447, ENSG00000183258, ENSG00000161960, ENSG00000143627, ENSG00000137825, ENSG00000135409, ENSG00000179115, ENSG00000141543, ENSG00000135446, ENSG0000…	887	1326	19235	1.37374	0.724475	0.032513	3.62016
GOTERM_BP_FAT	GO:0065003~macromolecular complex assembly	50	5.56793	0.00256924	ENSG00000168274, ENSG00000137267, ENSG00000099817, ENSG00000163882, ENSG00000196890, ENSG00000188229, ENSG00000197238, ENSG00000169032, ENSG00000042493, ENSG00000164885, ENSG00000198959, ENSG00000090971, ENSG00000087088, ENSG00000172409, ENSG00000130489, ENSG00000109062, ENSG00000187837, ENSG00000180573, ENSG00000132109, ENSG00000073111, ENSG00000176014, ENSG00000130706, ENSG00000167552, ENSG0000…	662	665	13528	1.53647	0.99885	0.0947415	4.46198
INTERPRO	IPR014729:Rossmann-like alpha/beta/alpha sandwich fold	8	0.890869	0.0026337	ENSG00000138801, ENSG00000172053, ENSG00000139131, ENSG00000142544, ENSG00000105379, ENSG00000140105, ENSG00000068120, ENSG00000070669	799	40	16659	4.16996	0.961594	0.221771	4.18886
BIOCARTA	h_glycolysisPathway:Glycolysis Pathway	5	0.556793	0.00273551	ENSG00000111669, ENSG00000102144, ENSG00000074800, ENSG00000143627, ENSG00000105220	86	11	1437	7.59514	0.39092	0.39092	3.3208
SP_PIR_KEYWORDS	citrullination	6	0.668151	0.00280423	ENSG00000168274, ENSG00000188375, ENSG00000197914, ENSG00000137259, ENSG00000132475, ENSG00000180573, ENSG00000197238, ENSG00000203813	887	22	19235	5.91422	0.757151	0.0347642	3.96755
SP_PIR_KEYWORDS	chromosomal protein	16	1.78174	0.0028546	ENSG00000168274, ENSG00000169689, ENSG00000137259, ENSG00000196419, ENSG00000124635, ENSG00000196890, ENSG00000197914, ENSG00000188375, ENSG00000134690, ENSG00000166848, ENSG00000132475, ENSG00000180596, ENSG00000184436, ENSG00000180573, ENSG00000187837, ENSG00000197238, ENSG00000178999, ENSG00000203813	887	145	19235	2.39288	0.763257	0.0345307	4.03747
INTERPRO	IPR000504:RNA recognition motif, RNP-1	21	2.33853	0.00285948	ENSG00000084072, ENSG00000102317, ENSG00000126945, ENSG00000179950, ENSG00000101811, ENSG00000130811, ENSG00000115875, ENSG00000182872, ENSG00000122566, ENSG00000155438, ENSG00000077312, ENSG00000099622, ENSG00000187456, ENSG00000204356, ENSG00000189306, ENSG00000126254, ENSG00000125970, ENSG00000180098, ENSG00000161265, ENSG00000131795, ENSG00000092199	799	211	16659	2.0751	0.970969	0.223387	4.54018
SMART	SM00088:PINT	5	0.556793	0.00289513	ENSG00000111652, ENSG00000185627, ENSG00000169727, ENSG00000163636, ENSG00000108344	334	17	9079	7.99489	0.406596	0.122317	3.50823
REACTOME_PATHWAY	REACT_13:Metabolism of amino acids	22	2.44989	0.00304537	ENSG00000125818, ENSG00000013275, ENSG00000159423, ENSG00000103035, ENSG00000166165, ENSG00000159352, ENSG00000163636, ENSG00000105552, ENSG00000108344, ENSG00000175166, ENSG00000100577, ENSG00000183010, ENSG00000103876, ENSG00000070669, ENSG00000165916, ENSG00000115233, ENSG00000185627, ENSG00000130066, ENSG00000065154, ENSG00000120053, ENSG00000017483, ENSG00000087191	233	163	3398	1.96835	0.162137	0.0146336	2.98898
GOTERM_BP_FAT	GO:0051186~cofactor metabolic process	20	2.22717	0.00324462	ENSG00000106605, ENSG00000111669, ENSG00000198805, ENSG00000142657, ENSG00000168291, ENSG00000115129, ENSG00000103274, ENSG00000126088, ENSG00000197448, ENSG00000132423, ENSG00000160211, ENSG00000101473, ENSG00000123130, ENSG00000163541, ENSG00000101365, ENSG00000138621, ENSG00000160209, ENSG00000091483, ENSG00000100983, ENSG00000068120	662	195	13528	2.0959	0.999807	0.11655	5.60335
GOTERM_BP_FAT	GO:0006732~coenzyme metabolic process	17	1.8931	0.00332013	ENSG00000111669, ENSG00000198805, ENSG00000142657, ENSG00000168291, ENSG00000115129, ENSG00000197448, ENSG00000132423, ENSG00000160211, ENSG00000101473, ENSG00000123130, ENSG00000163541, ENSG00000101365, ENSG00000138621, ENSG00000160209, ENSG00000091483, ENSG00000100983, ENSG00000068120	662	153	13528	2.27056	0.999842	0.117501	5.73015
GOTERM_CC_FAT	GO:0000786~nucleosome	10	1.11359	0.00335582	ENSG00000168274, ENSG00000196890, ENSG00000188375, ENSG00000197914, ENSG00000137259, ENSG00000132475, ENSG00000180596, ENSG00000180573, ENSG00000187837, ENSG00000197238, ENSG00000203813, ENSG00000124635	626	63	12782	3.24104	0.796069	0.0499963	4.68934
GOTERM_MF_FAT	GO:0005524~ATP binding	92	10.245	0.00335612	ENSG00000083807, ENSG00000135916, ENSG00000165752, ENSG00000138107, ENSG00000103024, ENSG00000168078, ENSG00000196419, ENSG00000126934, ENSG00000175792, ENSG00000138030, ENSG00000159363, ENSG00000183207, ENSG00000105671, ENSG00000102144, ENSG00000160209, ENSG00000160447, ENSG00000183258, ENSG00000161960, ENSG00000143627, ENSG00000137825, ENSG00000135409, ENSG00000179115, ENSG00000143621, ENSG0000…	608	1477	12983	1.33008	0.951143	0.284969	5.10378
GOTERM_MF_FAT	GO:0032559~adenyl ribonucleotide binding	93	10.3563	0.00336741	ENSG00000083807, ENSG00000135916, ENSG00000165752, ENSG00000138107, ENSG00000103024, ENSG00000168078, ENSG00000196419, ENSG00000126934, ENSG00000175792, ENSG00000138030, ENSG00000159363, ENSG00000183207, ENSG00000105671, ENSG00000102144, ENSG00000160209, ENSG00000160447, ENSG00000183258, ENSG00000161960, ENSG00000143627, ENSG00000137825, ENSG00000135409, ENSG00000179115, ENSG00000143621, ENSG0000…	608	1497	12983	1.32658	0.951638	0.26133	5.12054
GOTERM_BP_FAT	GO:0019319~hexose biosynthetic process	7	0.77951	0.00343635	ENSG00000104522, ENSG00000111669, ENSG00000100417, ENSG00000183048, ENSG00000105220, ENSG00000141349, ENSG00000100889	662	31	13528	4.61437	0.999883	0.119757	5.925
GOTERM_MF_FAT	GO:0001882~nucleoside binding	99	11.0245	0.00344415	ENSG00000083807, ENSG00000138107, ENSG00000103024, ENSG00000168078, ENSG00000196419, ENSG00000138030, ENSG00000183207, ENSG00000137825, ENSG00000135446, ENSG00000068120, ENSG00000123374, ENSG00000163468, ENSG00000070669, ENSG00000188191, ENSG00000007264, ENSG00000143156, ENSG00000156261, ENSG00000172053, ENSG00000108106, ENSG00000108479, ENSG00000150753, ENSG00000049541, ENSG00000135624, ENSG0000…	608	1612	12983	1.31142	0.954869	0.245465	5.23432
SMART	SM00350:MCM	4	0.445434	0.00348339	ENSG00000073111, ENSG00000100297, ENSG00000076003, ENSG00000166508	334	9	9079	12.0812	0.466398	0.118051	4.20709
GOTERM_BP_FAT	GO:0034613~cellular protein localization	34	3.78619	0.00349467	ENSG00000100906, ENSG00000131871, ENSG00000105402, ENSG00000112357, ENSG00000105401, ENSG00000027001, ENSG00000185825, ENSG00000130204, ENSG00000110711, ENSG00000101310, ENSG00000130734, ENSG00000123159, ENSG00000101844, ENSG00000132661, ENSG00000099800, ENSG00000125968, ENSG00000167004, ENSG00000140854, ENSG00000178999, ENSG00000121680, ENSG00000100280, ENSG00000164885, ENSG00000134375, ENSG0000…	662	411	13528	1.69049	0.9999	0.12008	6.02264
GOTERM_CC_FAT	GO:0005832~chaperonin-containing T-complex	4	0.445434	0.00351211	ENSG00000163468, ENSG00000150753, ENSG00000166226, ENSG00000135624	626	7	12782	11.6677	0.810649	0.0506757	4.90267
GOTERM_MF_FAT	GO:0030554~adenyl nucleotide binding	97	10.8018	0.00366741	ENSG00000083807, ENSG00000138107, ENSG00000103024, ENSG00000168078, ENSG00000196419, ENSG00000138030, ENSG00000183207, ENSG00000137825, ENSG00000135446, ENSG00000068120, ENSG00000123374, ENSG00000163468, ENSG00000070669, ENSG00000188191, ENSG00000007264, ENSG00000143156, ENSG00000156261, ENSG00000172053, ENSG00000108106, ENSG00000108479, ENSG00000150753, ENSG00000049541, ENSG00000135624, ENSG0000…	608	1577	12983	1.31344	0.963094	0.240389	5.56461
SP_PIR_KEYWORDS	glycolysis	8	0.890869	0.0037081	ENSG00000111669, ENSG00000102144, ENSG00000074800, ENSG00000168291, ENSG00000143627, ENSG00000105220, ENSG00000067225, ENSG00000131828	887	44	19235	3.94281	0.846239	0.0436008	5.21484
GOTERM_BP_FAT	GO:0016125~sterol metabolic process	13	1.44766	0.00372325	ENSG00000147155, ENSG00000100243, ENSG00000161513, ENSG00000163344, ENSG00000147383, ENSG00000160211, ENSG00000079459, ENSG00000172893, ENSG00000110921, ENSG00000159348, ENSG00000115234, ENSG00000169174, ENSG00000166394	662	101	13528	2.63025	0.999945	0.125795	6.4044
GOTERM_BP_FAT	GO:0008033~tRNA processing	11	1.22494	0.00375001	ENSG00000174173, ENSG00000182173, ENSG00000101391, ENSG00000031698, ENSG00000105171, ENSG00000142544, ENSG00000167272, ENSG00000169972, ENSG00000170892, ENSG00000172409, ENSG00000149743	662	76	13528	2.9577	0.999949	0.125041	6.44899
GOTERM_BP_FAT	GO:0034622~cellular macromolecular complex assembly	28	3.11804	0.00375478	ENSG00000073111, ENSG00000168274, ENSG00000137267, ENSG00000176014, ENSG00000130706, ENSG00000167552, ENSG00000124635, ENSG00000196890, ENSG00000188375, ENSG00000105618, ENSG00000116455, ENSG00000142252, ENSG00000148290, ENSG00000188229, ENSG00000197238, ENSG00000203813, ENSG00000139546, ENSG00000137259, ENSG00000100028, ENSG00000198033, ENSG00000164885, ENSG00000204220, ENSG00000172409, ENSG0000…	662	318	13528	1.79931	0.99995	0.123629	6.45694
GOTERM_BP_FAT	GO:0006511~ubiquitin-dependent protein catabolic process	23	2.56125	0.00379167	ENSG00000125818, ENSG00000111667, ENSG00000116661, ENSG00000131871, ENSG00000013275, ENSG00000103035, ENSG00000103275, ENSG00000159352, ENSG00000163636, ENSG00000108344, ENSG00000134057, ENSG00000175166, ENSG00000170315, ENSG00000161011, ENSG00000165916, ENSG00000115233, ENSG00000165280, ENSG00000185627, ENSG00000103266, ENSG00000162191, ENSG00000150991, ENSG00000116663, ENSG00000087191	662	242	13528	1.94217	0.999954	0.12323	6.51838
BIOCARTA	h_cdk5Pathway:Phosphorylation of MEK1 by cdk5/p35 down regulates the MAP kinase pathway	5	0.556793	0.00391963	ENSG00000102882, ENSG00000164885, ENSG00000126934, ENSG00000174775, ENSG00000169032	86	12	1437	6.96221	0.508772	0.299123	4.7266
GOTERM_MF_FAT	GO:0001883~purine nucleoside binding	98	10.9131	0.00395882	ENSG00000083807, ENSG00000138107, ENSG00000103024, ENSG00000168078, ENSG00000196419, ENSG00000138030, ENSG00000183207, ENSG00000137825, ENSG00000135446, ENSG00000068120, ENSG00000123374, ENSG00000163468, ENSG00000070669, ENSG00000188191, ENSG00000007264, ENSG00000143156, ENSG00000156261, ENSG00000172053, ENSG00000108106, ENSG00000108479, ENSG00000150753, ENSG00000049541, ENSG00000135624, ENSG0000…	608	1601	12983	1.30709	0.97162	0.239672	5.9941
GOTERM_BP_FAT	GO:0070727~cellular macromolecule localization	34	3.78619	0.0039687	ENSG00000100906, ENSG00000131871, ENSG00000105402, ENSG00000112357, ENSG00000105401, ENSG00000027001, ENSG00000185825, ENSG00000130204, ENSG00000110711, ENSG00000101310, ENSG00000130734, ENSG00000123159, ENSG00000101844, ENSG00000132661, ENSG00000099800, ENSG00000125968, ENSG00000167004, ENSG00000140854, ENSG00000178999, ENSG00000121680, ENSG00000100280, ENSG00000164885, ENSG00000134375, ENSG0000…	662	414	13528	1.67824	0.999971	0.127049	6.8127
GOTERM_CC_FAT	GO:0048770~pigment granule	12	1.3363	0.00398022	ENSG00000089597, ENSG00000101444, ENSG00000147416, ENSG00000042493, ENSG00000182718, ENSG00000089248, ENSG00000167004, ENSG00000137312, ENSG00000117394, ENSG00000132386, ENSG00000187688, ENSG00000169710	626	89	12782	2.75306	0.848383	0.0555605	5.53896
GOTERM_CC_FAT	GO:0042470~melanosome	12	1.3363	0.00398022	ENSG00000089597, ENSG00000101444, ENSG00000147416, ENSG00000042493, ENSG00000182718, ENSG00000089248, ENSG00000167004, ENSG00000137312, ENSG00000117394, ENSG00000132386, ENSG00000187688, ENSG00000169710	626	89	12782	2.75306	0.848383	0.0555605	5.53896
SP_PIR_KEYWORDS	calcium/phospholipid-binding	5	0.556793	0.00406025	ENSG00000164111, ENSG00000149927, ENSG00000182718, ENSG00000138772, ENSG00000135046	887	15	19235	7.22849	0.871334	0.0465676	5.6967
KEGG_PATHWAY	hsa00230:Purine metabolism	18	2.00445	0.00460387	ENSG00000100938, ENSG00000198805, ENSG00000205309, ENSG00000121851, ENSG00000125458, ENSG00000175482, ENSG00000103024, ENSG00000106628, ENSG00000067225, ENSG00000099817, ENSG00000102978, ENSG00000163882, ENSG00000138801, ENSG00000178035, ENSG00000143627, ENSG00000143774, ENSG00000143156, ENSG00000125877	284	153	5085	2.10646	0.543636	0.106015	5.47408
UP_SEQ_FEATURE	domain:MCM	4	0.445434	0.00466533	ENSG00000073111, ENSG00000100297, ENSG00000076003, ENSG00000166508	887	8	19113	10.774	0.999827	0.438797	7.65908
INTERPRO	IPR002423:Chaperonin Cpn60/TCP-1	5	0.556793	0.00466907	ENSG00000163468, ENSG00000150753, ENSG00000166226, ENSG00000135624, ENSG00000156261	799	15	16659	6.94994	0.996925	0.319979	7.31267
GOTERM_BP_FAT	GO:0008202~steroid metabolic process	20	2.22717	0.00477321	ENSG00000083807, ENSG00000147465, ENSG00000147155, ENSG00000100243, ENSG00000161513, ENSG00000163344, ENSG00000100867, ENSG00000147383, ENSG00000160211, ENSG00000159348, ENSG00000079459, ENSG00000204228, ENSG00000172893, ENSG00000110921, ENSG00000093010, ENSG00000115234, ENSG00000169174, ENSG00000166394, ENSG00000196502, ENSG00000099377	662	202	13528	2.02327	0.999997	0.149039	8.13923
SP_PIR_KEYWORDS	mitosis	18	2.00445	0.00477654	ENSG00000173465, ENSG00000138107, ENSG00000103275, ENSG00000175792, ENSG00000068903, ENSG00000213397, ENSG00000134057, ENSG00000092036, ENSG00000153140, ENSG00000149636, ENSG00000122952, ENSG00000134690, ENSG00000090273, ENSG00000178999, ENSG00000140854, ENSG00000166851, ENSG00000116670, ENSG00000123374	887	183	19235	2.133	0.910467	0.0533674	6.66978
BIOCARTA	h_mPRPathway:How Progesterone Initiates the Oocyte Maturation	6	0.668151	0.0049278	ENSG00000131236, ENSG00000102882, ENSG00000188191, ENSG00000134057, ENSG00000127445, ENSG00000174775	86	20	1437	5.01279	0.591039	0.257732	5.90868
INTERPRO	IPR018525:DNA-dependent ATPase MCM, conserved site	4	0.445434	0.00511598	ENSG00000073111, ENSG00000100297, ENSG00000076003, ENSG00000166508	799	8	16659	10.4249	0.998235	0.327144	7.98565
UP_SEQ_FEATURE	site:Transition state stabilizer	6	0.668151	0.00518415	ENSG00000159423, ENSG00000126088, ENSG00000143627, ENSG00000165092, ENSG00000111275, ENSG00000067225	887	25	19113	5.1715	0.999934	0.452258	8.47584
GOTERM_MF_FAT	GO:0016651~oxidoreductase activity, acting on NADH or NADPH	11	1.22494	0.00520225	ENSG00000104808, ENSG00000159348, ENSG00000100938, ENSG00000139180, ENSG00000158864, ENSG00000100243, ENSG00000115129, ENSG00000166394, ENSG00000124588, ENSG00000130159, ENSG00000213619	608	83	12983	2.83	0.990756	0.284346	7.80628
GOTERM_BP_FAT	GO:0051301~cell division	26	2.89532	0.00528387	ENSG00000173465, ENSG00000151465, ENSG00000175792, ENSG00000134057, ENSG00000068903, ENSG00000213397, ENSG00000153140, ENSG00000092036, ENSG00000149636, ENSG00000182149, ENSG00000122952, ENSG00000100297, ENSG00000090273, ENSG00000178999, ENSG00000166851, ENSG00000140854, ENSG00000116670, ENSG00000135446, ENSG00000123374, ENSG00000164885, ENSG00000103275, ENSG00000134690, ENSG00000105146, ENSG0000…	662	295	13528	1.80105	0.999999	0.16175	8.97198
GOTERM_BP_FAT	GO:0030433~ER-associated protein catabolic process	6	0.668151	0.00537357	ENSG00000131871, ENSG00000116661, ENSG00000165280, ENSG00000150991, ENSG00000170315, ENSG00000116663	662	24	13528	5.10876	0.999999	0.162388	9.11752
GOTERM_MF_FAT	GO:0003735~structural constituent of ribosome	17	1.8931	0.00541355	ENSG00000175110, ENSG00000162910, ENSG00000125445, ENSG00000126945, ENSG00000135972, ENSG00000187145, ENSG00000108826, ENSG00000132313, ENSG00000112651, ENSG00000170315, ENSG00000055950, ENSG00000166902, ENSG00000143314, ENSG00000106591, ENSG00000158042, ENSG00000086504, ENSG00000150991	608	168	12983	2.16078	0.992362	0.277452	8.11096
REACTOME_PATHWAY	REACT_17015:Metabolism of proteins	26	2.89532	0.00577518	ENSG00000137267, ENSG00000124659, ENSG00000176014, ENSG00000130811, ENSG00000150753, ENSG00000000419, ENSG00000104529, ENSG00000167552, ENSG00000135624, ENSG00000129932, ENSG00000161960, ENSG00000188229, ENSG00000134001, ENSG00000150991, ENSG00000159069, ENSG00000176170, ENSG00000163468, ENSG00000119718, ENSG00000126945, ENSG00000198033, ENSG00000204220, ENSG00000170315, ENSG00000166226, ENSG0000…	233	217	3398	1.74735	0.285328	0.0255099	5.59969
GOTERM_MF_FAT	GO:0051287~NAD or NADH binding	8	0.890869	0.00582118	ENSG00000101365, ENSG00000138029, ENSG00000158864, ENSG00000068903, ENSG00000092621, ENSG00000164039, ENSG00000137106, ENSG00000197894	608	47	12983	3.63466	0.994714	0.279398	8.69608
GOTERM_BP_FAT	GO:0009057~macromolecule catabolic process	55	6.12472	0.00593434	ENSG00000177830, ENSG00000115307, ENSG00000130734, ENSG00000188603, ENSG00000161011, ENSG00000169174, ENSG00000142230, ENSG00000103266, ENSG00000167671, ENSG00000167770, ENSG00000141543, ENSG00000159069, ENSG00000165501, ENSG00000125818, ENSG00000107872, ENSG00000164885, ENSG00000103035, ENSG00000103275, ENSG00000172183, ENSG00000087088, ENSG00000012061, ENSG00000053501, ENSG00000167136, ENSG0000…	662	781	13528	1.43909	1	0.17579	10.0224
GOTERM_BP_FAT	GO:0046164~alcohol catabolic process	11	1.22494	0.00593784	ENSG00000093010, ENSG00000111669, ENSG00000142657, ENSG00000102144, ENSG00000074800, ENSG00000168291, ENSG00000143627, ENSG00000105220, ENSG00000067225, ENSG00000131828, ENSG00000160211	662	81	13528	2.77513	1	0.173938	10.028
SP_PIR_KEYWORDS	acetyllysine	3	0.334076	0.00616341	ENSG00000197914, ENSG00000132475, ENSG00000197238, ENSG00000203813	887	3	19235	21.6855	0.955664	0.0669008	8.52733
GOTERM_BP_FAT	GO:0006839~mitochondrial transport	10	1.11359	0.0061836	ENSG00000030110, ENSG00000099800, ENSG00000027001, ENSG00000134375, ENSG00000183048, ENSG00000173171, ENSG00000130204, ENSG00000108179, ENSG00000110711, ENSG00000087088	662	69	13528	2.9616	1	0.178498	10.4219
GOTERM_BP_FAT	GO:0034637~cellular carbohydrate biosynthetic process	10	1.11359	0.0061836	ENSG00000104522, ENSG00000111669, ENSG00000142657, ENSG00000100417, ENSG00000183048, ENSG00000105220, ENSG00000120053, ENSG00000160211, ENSG00000141349, ENSG00000100889	662	69	13528	2.9616	1	0.178498	10.4219
GOTERM_BP_FAT	GO:0019320~hexose catabolic process	10	1.11359	0.0061836	ENSG00000111669, ENSG00000142657, ENSG00000102144, ENSG00000074800, ENSG00000168291, ENSG00000143627, ENSG00000105220, ENSG00000067225, ENSG00000131828, ENSG00000160211	662	69	13528	2.9616	1	0.178498	10.4219
GOTERM_BP_FAT	GO:0005996~monosaccharide metabolic process	21	2.33853	0.00620781	ENSG00000111669, ENSG00000104522, ENSG00000143891, ENSG00000142657, ENSG00000074800, ENSG00000137700, ENSG00000168291, ENSG00000183048, ENSG00000108479, ENSG00000138030, ENSG00000067225, ENSG00000117448, ENSG00000160211, ENSG00000100889, ENSG00000102144, ENSG00000100417, ENSG00000143627, ENSG00000105220, ENSG00000102100, ENSG00000131828, ENSG00000141349	662	222	13528	1.93304	1	0.177201	10.4606
UP_SEQ_FEATURE	repeat:5; approximate	3	0.334076	0.00624108	ENSG00000101811, ENSG00000115875, ENSG00000204356	887	3	19113	21.5479	0.999991	0.494602	10.1188
UP_SEQ_FEATURE	region of interest:Necessary for interaction with PNN	3	0.334076	0.00624108	ENSG00000171345, ENSG00000111057, ENSG00000170421	887	3	19113	21.5479	0.999991	0.494602	10.1188
SP_PIR_KEYWORDS	pyruvate	5	0.556793	0.00657874	ENSG00000168291, ENSG00000143627, ENSG00000067225, ENSG00000131828, ENSG00000137106	887	17	19235	6.37808	0.964086	0.0697652	9.0769
SP_PIR_KEYWORDS	transferase	85	9.46548	0.00658783	ENSG00000174173, ENSG00000120265, ENSG00000198805, ENSG00000165752, ENSG00000103024, ENSG00000168078, ENSG00000126934, ENSG00000168765, ENSG00000171861, ENSG00000000419, ENSG00000100577, ENSG00000102030, ENSG00000138030, ENSG00000132423, ENSG00000079459, ENSG00000165644, ENSG00000102144, ENSG00000160209, ENSG00000160447, ENSG00000143627, ENSG00000137825, ENSG00000135409, ENSG00000135446, ENSG0000…	887	1394	19235	1.32228	0.964252	0.0684242	9.08889
SP_PIR_KEYWORDS	ATP biosynthesis	4	0.445434	0.00663954	ENSG00000152234, ENSG00000143627, ENSG00000110955, ENSG00000067225	887	9	19235	9.63798	0.965177	0.0675573	9.15709
INTERPRO	IPR012677:Nucleotide-binding, alpha-beta plait	20	2.22717	0.00688983	ENSG00000084072, ENSG00000102317, ENSG00000126945, ENSG00000179950, ENSG00000101811, ENSG00000130811, ENSG00000115875, ENSG00000182872, ENSG00000122566, ENSG00000155438, ENSG00000077312, ENSG00000099622, ENSG00000187456, ENSG00000204356, ENSG00000126254, ENSG00000125970, ENSG00000180098, ENSG00000161265, ENSG00000131795, ENSG00000092199	799	213	16659	1.95773	0.999806	0.395084	10.6119
UP_SEQ_FEATURE	nucleotide phosphate-binding region:FAD	9	1.00223	0.00690072	ENSG00000159348, ENSG00000156709, ENSG00000042286, ENSG00000164867, ENSG00000100243, ENSG00000166394, ENSG00000161513, ENSG00000124588, ENSG00000122971	887	61	19113	3.1792	0.999997	0.509757	11.13
SP_PIR_KEYWORDS	dna replication	11	1.22494	0.00716151	ENSG00000073111, ENSG00000117748, ENSG00000175482, ENSG00000163918, ENSG00000100297, ENSG00000076003, ENSG00000106628, ENSG00000093009, ENSG00000049541, ENSG00000166508, ENSG00000167513	887	88	19235	2.71068	0.973281	0.0712599	9.84284
GOTERM_BP_FAT	GO:0006096~glycolysis	8	0.890869	0.00737236	ENSG00000111669, ENSG00000102144, ENSG00000074800, ENSG00000168291, ENSG00000143627, ENSG00000105220, ENSG00000067225, ENSG00000131828	662	47	13528	3.47831	1	0.204704	12.3042
GOTERM_BP_FAT	GO:0009062~fatty acid catabolic process	7	0.77951	0.00739441	ENSG00000112357, ENSG00000104823, ENSG00000138029, ENSG00000122971, ENSG00000164039, ENSG00000167969, ENSG00000101473	662	36	13528	3.97348	1	0.203125	12.3387
INTERPRO	IPR001208:DNA-dependent ATPase MCM	4	0.445434	0.00740265	ENSG00000073111, ENSG00000100297, ENSG00000076003, ENSG00000166508	799	9	16659	9.26658	0.999897	0.399628	11.3579
INTERPRO	IPR001709:Flavoprotein pyridine nucleotide cytochrome reductase	4	0.445434	0.00740265	ENSG00000159348, ENSG00000164867, ENSG00000100243, ENSG00000166394	799	9	16659	9.26658	0.999897	0.399628	11.3579
GOTERM_BP_FAT	GO:0046365~monosaccharide catabolic process	10	1.11359	0.00745646	ENSG00000111669, ENSG00000142657, ENSG00000102144, ENSG00000074800, ENSG00000168291, ENSG00000143627, ENSG00000105220, ENSG00000067225, ENSG00000131828, ENSG00000160211	662	71	13528	2.87818	1	0.202552	12.4359
INTERPRO	IPR000717:Proteasome component region PCI	5	0.556793	0.00754334	ENSG00000111652, ENSG00000185627, ENSG00000169727, ENSG00000163636, ENSG00000108344	799	17	16659	6.1323	0.999914	0.388949	11.5616
SP_PIR_KEYWORDS	methyltransferase	15	1.67038	0.00755973	ENSG00000174173, ENSG00000141744, ENSG00000120265, ENSG00000182199, ENSG00000126457, ENSG00000130305, ENSG00000150456, ENSG00000148335, ENSG00000171861, ENSG00000132423, ENSG00000068438, ENSG00000093010, ENSG00000165644, ENSG00000162851, ENSG00000129282	887	146	19235	2.22796	0.978172	0.0736393	10.3628
GOTERM_BP_FAT	GO:0006334~nucleosome assembly	11	1.22494	0.00766305	ENSG00000073111, ENSG00000168274, ENSG00000137259, ENSG00000124635, ENSG00000196890, ENSG00000197914, ENSG00000188375, ENSG00000132475, ENSG00000180596, ENSG00000187837, ENSG00000180573, ENSG00000197238, ENSG00000203813	662	84	13528	2.67602	1	0.205458	12.7587
GOTERM_MF_FAT	GO:0016860~intramolecular oxidoreductase activity	7	0.77951	0.00784184	ENSG00000111669, ENSG00000147155, ENSG00000089248, ENSG00000167004, ENSG00000148334, ENSG00000105220, ENSG00000167969	608	38	12983	3.93356	0.99915	0.340232	11.5454
GOTERM_BP_FAT	GO:0006297~nucleotide-excision repair, DNA gap filling	5	0.556793	0.00807594	ENSG00000117748, ENSG00000175482, ENSG00000163918, ENSG00000106628, ENSG00000049541	662	17	13528	6.01031	1	0.213143	13.4006
GOTERM_BP_FAT	GO:0008104~protein localization	60	6.68151	0.00836515	ENSG00000105402, ENSG00000112357, ENSG00000204498, ENSG00000105401, ENSG00000027001, ENSG00000143416, ENSG00000185825, ENSG00000130734, ENSG00000167705, ENSG00000161011, ENSG00000132661, ENSG00000167578, ENSG00000169228, ENSG00000149823, ENSG00000174851, ENSG00000004059, ENSG00000143545, ENSG00000100280, ENSG00000164885, ENSG00000105669, ENSG00000108961, ENSG00000087088, ENSG00000072958, ENSG0000…	662	882	13528	1.39014	1	0.217741	13.8475
UP_SEQ_FEATURE	binding site:NADP	6	0.668151	0.00855187	ENSG00000100938, ENSG00000116096, ENSG00000115129, ENSG00000161513, ENSG00000160211, ENSG00000137106	887	28	19113	4.61741	1	0.56726	13.6145
GOTERM_BP_FAT	GO:0044265~cellular macromolecule catabolic process	51	5.67929	0.00867164	ENSG00000115307, ENSG00000130734, ENSG00000161011, ENSG00000169174, ENSG00000142230, ENSG00000103266, ENSG00000167671, ENSG00000167770, ENSG00000141543, ENSG00000159069, ENSG00000165501, ENSG00000125818, ENSG00000107872, ENSG00000103035, ENSG00000103275, ENSG00000172183, ENSG00000087088, ENSG00000012061, ENSG00000167136, ENSG00000104889, ENSG00000111667, ENSG00000131871, ENSG00000117748, ENSG0000…	662	725	13528	1.4375	1	0.222607	14.3188
GOTERM_BP_FAT	GO:0043933~macromolecular complex subunit organization	50	5.56793	0.00888116	ENSG00000168274, ENSG00000137267, ENSG00000099817, ENSG00000163882, ENSG00000196890, ENSG00000188229, ENSG00000197238, ENSG00000169032, ENSG00000042493, ENSG00000164885, ENSG00000198959, ENSG00000090971, ENSG00000087088, ENSG00000172409, ENSG00000130489, ENSG00000109062, ENSG00000187837, ENSG00000180573, ENSG00000132109, ENSG00000073111, ENSG00000176014, ENSG00000130706, ENSG00000167552, ENSG0000…	662	710	13528	1.43909	1	0.225174	14.6395
GOTERM_BP_FAT	GO:0016053~organic acid biosynthetic process	16	1.78174	0.00889143	ENSG00000066322, ENSG00000147465, ENSG00000111669, ENSG00000159423, ENSG00000148334, ENSG00000105552, ENSG00000100294, ENSG00000092621, ENSG00000117448, ENSG00000183010, ENSG00000070669, ENSG00000176393, ENSG00000169692, ENSG00000099377, ENSG00000120053, ENSG00000169710	662	155	13528	2.10942	1	0.223273	14.6552
GOTERM_BP_FAT	GO:0046394~carboxylic acid biosynthetic process	16	1.78174	0.00889143	ENSG00000066322, ENSG00000147465, ENSG00000111669, ENSG00000159423, ENSG00000148334, ENSG00000105552, ENSG00000100294, ENSG00000092621, ENSG00000117448, ENSG00000183010, ENSG00000070669, ENSG00000176393, ENSG00000169692, ENSG00000099377, ENSG00000120053, ENSG00000169710	662	155	13528	2.10942	1	0.223273	14.6552
INTERPRO	IPR003593:ATPase, AAA+ type, core	15	1.67038	0.00927424	ENSG00000013275, ENSG00000051180, ENSG00000103274, ENSG00000175792, ENSG00000049541, ENSG00000197785, ENSG00000165916, ENSG00000215915, ENSG00000183207, ENSG00000165280, ENSG00000108384, ENSG00000163918, ENSG00000110955, ENSG00000166508, ENSG00000087191	799	144	16659	2.17186	0.99999	0.437758	14.0313
GOTERM_BP_FAT	GO:0006886~intracellular protein transport	30	3.34076	0.0095055	ENSG00000100906, ENSG00000131871, ENSG00000112357, ENSG00000105402, ENSG00000105401, ENSG00000027001, ENSG00000185825, ENSG00000130204, ENSG00000101310, ENSG00000110711, ENSG00000130734, ENSG00000123159, ENSG00000101844, ENSG00000132661, ENSG00000099800, ENSG00000167004, ENSG00000140854, ENSG00000121680, ENSG00000100280, ENSG00000164885, ENSG00000134375, ENSG00000173171, ENSG00000111057, ENSG0000…	662	374	13528	1.63917	1	0.234576	15.5886
PIR_SUPERFAMILY	PIRSF000206:cytochrome-b5 reductase	3	0.334076	0.00950721	ENSG00000159348, ENSG00000100243, ENSG00000166394	426	3	7396	17.3615	0.989602	0.781739	12.7761
PIR_SUPERFAMILY	PIRSF036322:NF-kappaB inhibitor	3	0.334076	0.00950721	ENSG00000100906, ENSG00000146232, ENSG00000104825	426	3	7396	17.3615	0.989602	0.781739	12.7761
GOTERM_MF_FAT	GO:0008171~O-methyltransferase activity	4	0.445434	0.00953598	ENSG00000120265, ENSG00000093010, ENSG00000165644, ENSG00000132423	608	10	12983	8.54145	0.999817	0.379992	13.87
GOTERM_CC_FAT	GO:0000139~Golgi membrane	18	2.00445	0.0097265	ENSG00000054116, ENSG00000100280, ENSG00000164867, ENSG00000142186, ENSG00000185825, ENSG00000101310, ENSG00000105669, ENSG00000188603, ENSG00000072958, ENSG00000116521, ENSG00000157916, ENSG00000136840, ENSG00000115446, ENSG00000169733, ENSG00000106367, ENSG00000149541, ENSG00000102100, ENSG00000104915	626	186	12782	1.97599	0.990178	0.127136	13.0339
GOTERM_BP_FAT	GO:0031497~chromatin assembly	11	1.22494	0.00975128	ENSG00000073111, ENSG00000168274, ENSG00000137259, ENSG00000124635, ENSG00000196890, ENSG00000197914, ENSG00000188375, ENSG00000132475, ENSG00000180596, ENSG00000187837, ENSG00000180573, ENSG00000197238, ENSG00000203813	662	87	13528	2.58374	1	0.237677	15.9595
SP_PIR_KEYWORDS	gluconeogenesis	5	0.556793	0.00995881	ENSG00000111669, ENSG00000102144, ENSG00000105220, ENSG00000141349, ENSG00000100889	887	19	19235	5.7067	0.993555	0.0941756	13.4365
GOTERM_BP_FAT	GO:0046823~negative regulation of nucleocytoplasmic transport	5	0.556793	0.0099888	ENSG00000100906, ENSG00000204498, ENSG00000146232, ENSG00000164885, ENSG00000104825	662	18	13528	5.6764	1	0.240528	16.3164
GOTERM_CC_FAT	GO:0000314~organellar small ribosomal subunit	5	0.556793	0.0100104	ENSG00000175110, ENSG00000135972, ENSG00000187145, ENSG00000147586, ENSG00000125901	626	18	12782	5.67181	0.991424	0.127127	13.3895
GOTERM_CC_FAT	GO:0005763~mitochondrial small ribosomal subunit	5	0.556793	0.0100104	ENSG00000175110, ENSG00000135972, ENSG00000187145, ENSG00000147586, ENSG00000125901	626	18	12782	5.67181	0.991424	0.127127	13.3895
KEGG_PATHWAY	hsa00051:Fructose and mannose metabolism	7	0.77951	0.0101203	ENSG00000085662, ENSG00000104522, ENSG00000111669, ENSG00000100417, ENSG00000144591, ENSG00000054148, ENSG00000138030	284	34	5085	3.68631	0.822577	0.194388	11.6704
GOTERM_MF_FAT	GO:0003924~GTPase activity	19	2.11581	0.010149	ENSG00000169750, ENSG00000155366, ENSG00000137267, ENSG00000143545, ENSG00000114353, ENSG00000176014, ENSG00000101210, ENSG00000198033, ENSG00000167414, ENSG00000167552, ENSG00000198959, ENSG00000167550, ENSG00000178952, ENSG00000106268, ENSG00000167578, ENSG00000188229, ENSG00000172354, ENSG00000174775, ENSG00000004059	608	211	12983	1.92284	0.999895	0.382529	14.6969
GOTERM_MF_FAT	GO:0016628~oxidoreductase activity, acting on the CH-CH group of donors, NAD or NADP as acceptor	5	0.556793	0.0104622	ENSG00000172893, ENSG00000104808, ENSG00000106605, ENSG00000103202, ENSG00000169710	608	19	12983	5.61937	0.999921	0.376387	15.1165
SP_PIR_KEYWORDS	manganese	15	1.67038	0.0106102	ENSG00000213889, ENSG00000103502, ENSG00000113575, ENSG00000027001, ENSG00000172183, ENSG00000172409, ENSG00000100889, ENSG00000101365, ENSG00000167799, ENSG00000186364, ENSG00000149923, ENSG00000076043, ENSG00000149541, ENSG00000135409, ENSG00000167136	887	152	19235	2.14001	0.995374	0.0982221	14.2539
SMART	SM00479:EXOIII	4	0.445434	0.0106347	ENSG00000172183, ENSG00000076043, ENSG00000117419, ENSG00000213397	334	13	9079	8.36389	0.85405	0.274394	12.3391
GOTERM_BP_FAT	GO:0006091~generation of precursor metabolites and energy	26	2.89532	0.0108991	ENSG00000111669, ENSG00000104823, ENSG00000168291, ENSG00000067225, ENSG00000213619, ENSG00000152234, ENSG00000147416, ENSG00000163541, ENSG00000101365, ENSG00000102144, ENSG00000158864, ENSG00000047249, ENSG00000148290, ENSG00000091483, ENSG00000143627, ENSG00000105220, ENSG00000110955, ENSG00000137806, ENSG00000131828, ENSG00000140740, ENSG00000074800, ENSG00000161513, ENSG00000105379, ENSG0000…	662	313	13528	1.69748	1	0.257138	17.6712
GOTERM_BP_FAT	GO:0019395~fatty acid oxidation	7	0.77951	0.0109485	ENSG00000112357, ENSG00000104823, ENSG00000138029, ENSG00000122971, ENSG00000164039, ENSG00000167969, ENSG00000101473	662	39	13528	3.66783	1	0.255881	17.7442
GOTERM_BP_FAT	GO:0034440~lipid oxidation	7	0.77951	0.0109485	ENSG00000112357, ENSG00000104823, ENSG00000138029, ENSG00000122971, ENSG00000164039, ENSG00000167969, ENSG00000101473	662	39	13528	3.66783	1	0.255881	17.7442
CHROMOSOME	22	34	3.78619	0.0112467	ENSG00000183628, ENSG00000100220, ENSG00000183569, ENSG00000100243, ENSG00000100056, ENSG00000196419, ENSG00000100294, ENSG00000170638, ENSG00000205643, ENSG00000161179, ENSG00000100297, ENSG00000185686, ENSG00000100417, ENSG00000185133, ENSG00000100410, ENSG00000100029, ENSG00000100116, ENSG00000100280, ENSG00000187051, ENSG00000099956, ENSG00000100028, ENSG00000128228, ENSG00000128311, ENSG0000…	893	1043	43203	1.57709	0.237726	0.0528425	8.67362
CHROMOSOME	20	34	3.78619	0.0113077	ENSG00000132792, ENSG00000198171, ENSG00000101210, ENSG00000125901, ENSG00000130706, ENSG00000000419, ENSG00000101310, ENSG00000171700, ENSG00000149636, ENSG00000132661, ENSG00000101457, ENSG00000101365, ENSG00000125968, ENSG00000132823, ENSG00000088356, ENSG00000125826, ENSG00000088833, ENSG00000174365, ENSG00000100983, ENSG00000125818, ENSG00000030110, ENSG00000101391, ENSG00000197457, ENSG0000…	893	1045	43203	1.57407	0.238855	0.0444695	8.71884
SP_PIR_KEYWORDS	translation regulation	9	1.00223	0.011583	ENSG00000139546, ENSG00000136463, ENSG00000125457, ENSG00000162385, ENSG00000134001, ENSG00000099377, ENSG00000141543, ENSG00000129460, ENSG00000131795	887	67	19235	2.91297	0.997183	0.104874	15.4614
SP_PIR_KEYWORDS	trna processing	9	1.00223	0.011583	ENSG00000174173, ENSG00000182173, ENSG00000105171, ENSG00000142544, ENSG00000167272, ENSG00000169972, ENSG00000170892, ENSG00000172409, ENSG00000149743	887	67	19235	2.91297	0.997183	0.104874	15.4614
SP_PIR_KEYWORDS	hereditary hemolytic anemia	5	0.556793	0.012003	ENSG00000102144, ENSG00000101310, ENSG00000143627, ENSG00000160211, ENSG00000100983	887	20	19235	5.42136	0.997726	0.106586	15.9778
GOTERM_BP_FAT	GO:0016044~membrane organization	30	3.34076	0.0120589	ENSG00000105402, ENSG00000138073, ENSG00000188603, ENSG00000137409, ENSG00000170175, ENSG00000131236, ENSG00000175294, ENSG00000099800, ENSG00000063245, ENSG00000047249, ENSG00000187838, ENSG00000157191, ENSG00000136933, ENSG00000110955, ENSG00000174775, ENSG00000030110, ENSG00000136279, ENSG00000100280, ENSG00000164885, ENSG00000047579, ENSG00000070495, ENSG00000108179, ENSG00000105669, ENSG0000…	662	381	13528	1.60906	1	0.275608	19.3674
UP_SEQ_FEATURE	region of interest:Interaction with VTA1	3	0.334076	0.0120988	ENSG00000182149, ENSG00000130724, ENSG00000086065	887	4	19113	16.1609	1	0.676251	18.7321
SP_PIR_KEYWORDS	endonexin fold	4	0.445434	0.0121727	ENSG00000164111, ENSG00000182718, ENSG00000138772, ENSG00000135046	887	11	19235	7.88562	0.997914	0.106162	16.1856
SMART	SM00428:H3	3	0.334076	0.012462	ENSG00000188375, ENSG00000132475, ENSG00000203813	334	5	9079	16.3096	0.895363	0.275639	14.3126
REACTOME_PATHWAY	REACT_1505:Integration of energy metabolism	25	2.78396	0.0125115	ENSG00000111669, ENSG00000168291, ENSG00000167414, ENSG00000067225, ENSG00000213619, ENSG00000152234, ENSG00000163541, ENSG00000101365, ENSG00000102144, ENSG00000158864, ENSG00000105568, ENSG00000091483, ENSG00000105220, ENSG00000143627, ENSG00000172354, ENSG00000110955, ENSG00000131828, ENSG00000140740, ENSG00000074800, ENSG00000113575, ENSG00000105379, ENSG00000139180, ENSG00000188191, ENSG0000…	233	219	3398	1.6648	0.518209	0.0508234	11.7738
GOTERM_MF_FAT	GO:0050750~low-density lipoprotein receptor binding	4	0.445434	0.0126621	ENSG00000169174, ENSG00000086061, ENSG00000115234, ENSG00000163956	608	11	12983	7.76495	0.999989	0.420107	18.01
PANTHER_PATHWAY	P00013:Cell cycle	6	0.668151	0.0126699	ENSG00000115233, ENSG00000185627, ENSG00000103035, ENSG00000159352, ENSG00000108344, ENSG00000134057	148	28	2857	4.13658	0.747689	0.497695	13.3744
GOTERM_BP_FAT	GO:0009064~glutamine family amino acid metabolic process	8	0.890869	0.0127229	ENSG00000159423, ENSG00000164867, ENSG00000092621, ENSG00000120053, ENSG00000183010, ENSG00000103876, ENSG00000162174, ENSG00000070669	662	52	13528	3.14385	1	0.28601	20.3236
SP_PIR_KEYWORDS	monomer	6	0.668151	0.0128598	ENSG00000093010, ENSG00000102882, ENSG00000126934, ENSG00000161513, ENSG00000067225, ENSG00000169032	887	31	19235	4.19719	0.998531	0.10996	17.0222
GOTERM_MF_FAT	GO:0030145~manganese ion binding	15	1.67038	0.0131482	ENSG00000213889, ENSG00000103502, ENSG00000113575, ENSG00000027001, ENSG00000172183, ENSG00000172409, ENSG00000100889, ENSG00000101365, ENSG00000167799, ENSG00000186364, ENSG00000149923, ENSG00000076043, ENSG00000149541, ENSG00000135409, ENSG00000167136	608	154	12983	2.0799	0.999993	0.417394	18.6368
SMART	SM00335:ANX	4	0.445434	0.0131727	ENSG00000164111, ENSG00000182718, ENSG00000138772, ENSG00000135046	334	14	9079	7.76647	0.908081	0.257963	15.0692
GOTERM_BP_FAT	GO:0065004~protein-DNA complex assembly	11	1.22494	0.0131785	ENSG00000073111, ENSG00000168274, ENSG00000137259, ENSG00000124635, ENSG00000196890, ENSG00000197914, ENSG00000188375, ENSG00000132475, ENSG00000180596, ENSG00000187837, ENSG00000180573, ENSG00000197238, ENSG00000203813	662	91	13528	2.47017	1	0.292188	20.9735
GOTERM_BP_FAT	GO:0015031~protein transport	52	5.79065	0.0132484	ENSG00000105402, ENSG00000112357, ENSG00000105401, ENSG00000027001, ENSG00000143416, ENSG00000185825, ENSG00000130734, ENSG00000167705, ENSG00000132661, ENSG00000167578, ENSG00000149823, ENSG00000169228, ENSG00000174851, ENSG00000004059, ENSG00000143545, ENSG00000100280, ENSG00000164885, ENSG00000105669, ENSG00000108961, ENSG00000072958, ENSG00000086065, ENSG00000115446, ENSG00000131165, ENSG0000…	662	762	13528	1.39452	1	0.291081	21.0728
SP_PIR_KEYWORDS	protein biosynthesis	17	1.8931	0.0135092	ENSG00000119718, ENSG00000031698, ENSG00000172053, ENSG00000101210, ENSG00000130811, ENSG00000104529, ENSG00000170315, ENSG00000178952, ENSG00000161960, ENSG00000139131, ENSG00000134001, ENSG00000140105, ENSG00000141543, ENSG00000150991, ENSG00000180098, ENSG00000179115, ENSG00000123297	887	188	19235	1.96092	0.998946	0.113313	17.8056
GOTERM_BP_FAT	GO:0051276~chromosome organization	36	4.00891	0.0135922	ENSG00000073111, ENSG00000168274, ENSG00000196419, ENSG00000175792, ENSG00000068903, ENSG00000124635, ENSG00000196890, ENSG00000188375, ENSG00000105393, ENSG00000183207, ENSG00000122952, ENSG00000149929, ENSG00000156709, ENSG00000105610, ENSG00000197238, ENSG00000203813, ENSG00000137259, ENSG00000165702, ENSG00000042286, ENSG00000099956, ENSG00000070495, ENSG00000163159, ENSG00000136518, ENSG0000…	662	485	13528	1.51683	1	0.295012	21.5592
GOTERM_CC_FAT	GO:0005793~ER-Golgi intermediate compartment	7	0.77951	0.0139379	ENSG00000149257, ENSG00000182149, ENSG00000104805, ENSG00000142186, ENSG00000184840, ENSG00000101310, ENSG00000174851	626	41	12782	3.48609	0.998692	0.168411	18.1716
INTERPRO	IPR009072:Histone-fold	8	0.890869	0.0140583	ENSG00000168274, ENSG00000196890, ENSG00000188375, ENSG00000197914, ENSG00000137259, ENSG00000132475, ENSG00000180596, ENSG00000197238, ENSG00000203813, ENSG00000124635	799	54	16659	3.08886	1	0.565389	20.5253
GOTERM_BP_FAT	GO:0008203~cholesterol metabolic process	11	1.22494	0.0141614	ENSG00000110921, ENSG00000172893, ENSG00000079459, ENSG00000169174, ENSG00000115234, ENSG00000147155, ENSG00000100243, ENSG00000161513, ENSG00000163344, ENSG00000147383, ENSG00000160211	662	92	13528	2.44332	1	0.302894	22.3586
GOTERM_BP_FAT	GO:0042994~cytoplasmic sequestering of transcription factor	4	0.445434	0.0142732	ENSG00000100906, ENSG00000204498, ENSG00000146232, ENSG00000104825	662	11	13528	7.43093	1	0.30248	22.5147
GOTERM_BP_FAT	GO:0009065~glutamine family amino acid catabolic process	5	0.556793	0.0146398	ENSG00000159423, ENSG00000164867, ENSG00000120053, ENSG00000103876, ENSG00000162174	662	20	13528	5.10876	1	0.306536	23.0243
UP_SEQ_FEATURE	active site:Nucleophile	17	1.8931	0.0149418	ENSG00000089597, ENSG00000205309, ENSG00000130305, ENSG00000125458, ENSG00000159423, ENSG00000204386, ENSG00000158525, ENSG00000130734, ENSG00000165092, ENSG00000169972, ENSG00000101844, ENSG00000162174, ENSG00000114021, ENSG00000167004, ENSG00000111275, ENSG00000168268, ENSG00000141349	887	189	19113	1.93817	1	0.735096	22.6268
GOTERM_BP_FAT	GO:0034728~nucleosome organization	11	1.22494	0.0151981	ENSG00000073111, ENSG00000168274, ENSG00000137259, ENSG00000124635, ENSG00000196890, ENSG00000197914, ENSG00000188375, ENSG00000132475, ENSG00000180596, ENSG00000187837, ENSG00000180573, ENSG00000197238, ENSG00000203813	662	93	13528	2.41705	1	0.31379	23.7945
GOTERM_BP_FAT	GO:0051789~response to protein stimulus	12	1.3363	0.0153434	ENSG00000135924, ENSG00000149257, ENSG00000086061, ENSG00000131871, ENSG00000110011, ENSG00000213719, ENSG00000165280, ENSG00000125968, ENSG00000175197, ENSG00000204389, ENSG00000204435, ENSG00000145050	662	107	13528	2.29178	1	0.313864	23.9938
GOTERM_BP_FAT	GO:0006888~ER to Golgi vesicle-mediated transport	7	0.77951	0.0155673	ENSG00000165280, ENSG00000054116, ENSG00000053501, ENSG00000138073, ENSG00000101310, ENSG00000167515, ENSG00000157020	662	42	13528	3.40584	1	0.315257	24.2999
GOTERM_BP_FAT	GO:0006090~pyruvate metabolic process	7	0.77951	0.0155673	ENSG00000111669, ENSG00000168291, ENSG00000183048, ENSG00000105220, ENSG00000131828, ENSG00000141349, ENSG00000100889	662	42	13528	3.40584	1	0.315257	24.2999
SP_PIR_KEYWORDS	intramolecular oxidoreductase	4	0.445434	0.0156821	ENSG00000111669, ENSG00000167004, ENSG00000105220, ENSG00000167969	887	12	19235	7.22849	0.999653	0.128337	20.3775
GOTERM_BP_FAT	GO:0006974~response to DNA damage stimulus	29	3.2294	0.015944	ENSG00000117748, ENSG00000135972, ENSG00000175482, ENSG00000196419, ENSG00000125901, ENSG00000076248, ENSG00000213397, ENSG00000049541, ENSG00000183207, ENSG00000105393, ENSG00000156709, ENSG00000189046, ENSG00000175197, ENSG00000166508, ENSG00000116717, ENSG00000051180, ENSG00000110107, ENSG00000106628, ENSG00000133895, ENSG00000087088, ENSG00000012061, ENSG00000165280, ENSG00000111653, ENSG0000…	662	373	13528	1.58878	1	0.319158	24.8123
SP_PIR_KEYWORDS	FAD	12	1.3363	0.0160592	ENSG00000159348, ENSG00000139180, ENSG00000156709, ENSG00000042286, ENSG00000164867, ENSG00000100243, ENSG00000166394, ENSG00000161513, ENSG00000105379, ENSG00000124588, ENSG00000122971, ENSG00000127554	887	114	19235	2.28268	0.999714	0.12916	20.8161
GOTERM_BP_FAT	GO:0045184~establishment of protein localization	52	5.79065	0.0161566	ENSG00000105402, ENSG00000112357, ENSG00000105401, ENSG00000027001, ENSG00000143416, ENSG00000185825, ENSG00000130734, ENSG00000167705, ENSG00000132661, ENSG00000167578, ENSG00000149823, ENSG00000169228, ENSG00000174851, ENSG00000004059, ENSG00000143545, ENSG00000100280, ENSG00000164885, ENSG00000105669, ENSG00000108961, ENSG00000072958, ENSG00000086065, ENSG00000115446, ENSG00000131165, ENSG0000…	662	769	13528	1.38182	1	0.320286	25.1
REACTOME_PATHWAY	REACT_125:Processing of Capped Intron-Containing Pre-mRNA	15	1.67038	0.0162018	ENSG00000126945, ENSG00000101811, ENSG00000100028, ENSG00000115875, ENSG00000122566, ENSG00000077312, ENSG00000099817, ENSG00000172409, ENSG00000163950, ENSG00000102978, ENSG00000163882, ENSG00000162385, ENSG00000131795, ENSG00000092199, ENSG00000100410	233	110	3398	1.98869	0.612251	0.0612066	14.9998
GOTERM_BP_FAT	GO:0034621~cellular macromolecular complex subunit organization	28	3.11804	0.0162481	ENSG00000073111, ENSG00000168274, ENSG00000137267, ENSG00000176014, ENSG00000130706, ENSG00000167552, ENSG00000124635, ENSG00000196890, ENSG00000188375, ENSG00000105618, ENSG00000116455, ENSG00000142252, ENSG00000148290, ENSG00000188229, ENSG00000197238, ENSG00000203813, ENSG00000139546, ENSG00000137259, ENSG00000100028, ENSG00000198033, ENSG00000164885, ENSG00000204220, ENSG00000172409, ENSG0000…	662	357	13528	1.60275	1	0.319426	25.2234
GOTERM_MF_FAT	GO:0004859~phospholipase inhibitor activity	4	0.445434	0.016305	ENSG00000164111, ENSG00000182718, ENSG00000138772, ENSG00000135046	608	12	12983	7.11787	1	0.473682	22.5993
UP_SEQ_FEATURE	compositionally biased region:Asp/Glu-rich (acidic)	12	1.3363	0.0167565	ENSG00000173465, ENSG00000125931, ENSG00000166848, ENSG00000117748, ENSG00000099804, ENSG00000196419, ENSG00000159335, ENSG00000104825, ENSG00000105610, ENSG00000163159, ENSG00000204435, ENSG00000092199	887	114	19113	2.2682	1	0.759085	25.02
GOTERM_BP_FAT	GO:0007346~regulation of mitotic cell cycle	15	1.67038	0.0168031	ENSG00000204498, ENSG00000151465, ENSG00000175756, ENSG00000068903, ENSG00000124688, ENSG00000127445, ENSG00000167513, ENSG00000070669, ENSG00000122952, ENSG00000099901, ENSG00000090316, ENSG00000131165, ENSG00000116670, ENSG00000176170, ENSG00000123374	662	152	13528	2.01662	1	0.326019	25.9684
SP_PIR_KEYWORDS	mitochondrion inner membrane	17	1.8931	0.0169577	ENSG00000134375, ENSG00000183048, ENSG00000137409, ENSG00000213619, ENSG00000013306, ENSG00000181240, ENSG00000152234, ENSG00000099800, ENSG00000158864, ENSG00000148290, ENSG00000108528, ENSG00000169682, ENSG00000179091, ENSG00000167085, ENSG00000110955, ENSG00000215021, ENSG00000140740	887	193	19235	1.91012	0.99982	0.133824	21.8522
UP_SEQ_FEATURE	binding site:FAD	5	0.556793	0.0172127	ENSG00000156709, ENSG00000042286, ENSG00000161513, ENSG00000124588, ENSG00000122971	887	22	19113	4.89725	1	0.753112	25.6106
INTERPRO	IPR001433:Oxidoreductase FAD/NAD(P)-binding	4	0.445434	0.0174132	ENSG00000159348, ENSG00000164867, ENSG00000100243, ENSG00000166394	799	12	16659	6.94994	1	0.627277	24.8014
GOTERM_BP_FAT	GO:0016052~carbohydrate catabolic process	12	1.3363	0.0174213	ENSG00000111669, ENSG00000177830, ENSG00000142657, ENSG00000102144, ENSG00000074800, ENSG00000168291, ENSG00000143627, ENSG00000105220, ENSG00000067225, ENSG00000131828, ENSG00000117448, ENSG00000160211	662	109	13528	2.24973	1	0.33343	26.7901
GOTERM_BP_FAT	GO:0006006~glucose metabolic process	15	1.67038	0.0176974	ENSG00000111669, ENSG00000142657, ENSG00000074800, ENSG00000137700, ENSG00000168291, ENSG00000183048, ENSG00000067225, ENSG00000117448, ENSG00000160211, ENSG00000100889, ENSG00000102144, ENSG00000143627, ENSG00000105220, ENSG00000131828, ENSG00000141349	662	153	13528	2.00344	1	0.335361	27.1542
PIR_SUPERFAMILY	PIRSF001274:F-type ATP synthase, alpha/beta subunits/V-type ATPase, subunit B	3	0.334076	0.0182928	ENSG00000147416, ENSG00000152234, ENSG00000110955	426	4	7396	13.0211	0.999853	0.889885	23.2165
GOTERM_BP_FAT	GO:0048821~erythrocyte development	4	0.445434	0.0183507	ENSG00000090316, ENSG00000070495, ENSG00000105610, ENSG00000160211	662	12	13528	6.81168	1	0.343005	28.0091
GOTERM_BP_FAT	GO:0033554~cellular response to stress	40	4.45434	0.0187595	ENSG00000131871, ENSG00000117748, ENSG00000135972, ENSG00000175482, ENSG00000196419, ENSG00000125901, ENSG00000076248, ENSG00000100867, ENSG00000188603, ENSG00000213397, ENSG00000049541, ENSG00000160211, ENSG00000105393, ENSG00000169174, ENSG00000183207, ENSG00000156709, ENSG00000169727, ENSG00000175197, ENSG00000189046, ENSG00000134001, ENSG00000123395, ENSG00000166508, ENSG00000136279, ENSG0000…	662	566	13528	1.44417	1	0.346789	28.5392
UP_SEQ_FEATURE	short sequence motif:Prevents secretion from ER	8	0.890869	0.0188388	ENSG00000149257, ENSG00000156709, ENSG00000089248, ENSG00000167004, ENSG00000128228, ENSG00000184840, ENSG00000163956, ENSG00000173486	887	59	19113	2.92175	1	0.769704	27.6803
UP_SEQ_FEATURE	metal ion-binding site:Magnesium	12	1.3363	0.0188515	ENSG00000093010, ENSG00000205309, ENSG00000125458, ENSG00000074800, ENSG00000105135, ENSG00000143627, ENSG00000067225, ENSG00000168268, ENSG00000103876, ENSG00000100983, ENSG00000159363, ENSG00000125877	887	116	19113	2.22909	1	0.756005	27.6962
INTERPRO	IPR018316:Tubulin/FtsZ, 2-layer sandwich domain	5	0.556793	0.0191851	ENSG00000137267, ENSG00000176014, ENSG00000198033, ENSG00000188229, ENSG00000167552	799	22	16659	4.73859	1	0.646902	26.9719
BIOCARTA	h_anthraxPathway:Anthrax Toxin Mechanism of Action	3	0.334076	0.0191938	ENSG00000166946, ENSG00000126934, ENSG00000169032	86	4	1437	12.532	0.970039	0.583956	21.2537
SP_PIR_KEYWORDS	molecular chaperone	4	0.445434	0.0197	ENSG00000163468, ENSG00000149257, ENSG00000204389, ENSG00000156261	887	13	19235	6.67245	0.999956	0.15159	24.9368
REACTOME_PATHWAY	REACT_216:DNA Repair	14	1.55902	0.0199517	ENSG00000117748, ENSG00000051180, ENSG00000175482, ENSG00000196419, ENSG00000106628, ENSG00000049541, ENSG00000099817, ENSG00000102978, ENSG00000012061, ENSG00000163882, ENSG00000166199, ENSG00000163918, ENSG00000189046, ENSG00000116670	233	102	3398	2.00168	0.689291	0.0704514	18.169
SP_PIR_KEYWORDS	s-adenosyl-l-methionine	11	1.22494	0.020318	ENSG00000141744, ENSG00000120265, ENSG00000093010, ENSG00000126457, ENSG00000101391, ENSG00000165644, ENSG00000130305, ENSG00000162851, ENSG00000148335, ENSG00000171861, ENSG00000132423	887	103	19235	2.31592	0.999968	0.153687	25.6162
GOTERM_BP_FAT	GO:0043525~positive regulation of neuron apoptosis	5	0.556793	0.020466	ENSG00000169174, ENSG00000204498, ENSG00000164885, ENSG00000138794, ENSG00000087088	662	22	13528	4.64433	1	0.369383	30.7125
GOTERM_BP_FAT	GO:0032387~negative regulation of intracellular transport	5	0.556793	0.020466	ENSG00000100906, ENSG00000204498, ENSG00000146232, ENSG00000164885, ENSG00000104825	662	22	13528	4.64433	1	0.369383	30.7125
INTERPRO	IPR004100:ATPase, F1/V1/A1 complex, alpha/beta subunit, N-terminal	3	0.334076	0.0208056	ENSG00000147416, ENSG00000152234, ENSG00000110955	799	5	16659	12.5099	1	0.661352	28.9052
INTERPRO	IPR008333:Oxidoreductase FAD-binding region	3	0.334076	0.0208056	ENSG00000159348, ENSG00000100243, ENSG00000166394	799	5	16659	12.5099	1	0.661352	28.9052
INTERPRO	IPR007623:Brain expressed X-linked like protein	3	0.334076	0.0208056	ENSG00000133134, ENSG00000184515, ENSG00000133169	799	5	16659	12.5099	1	0.661352	28.9052
INTERPRO	IPR000194:ATPase, F1/V1/A1 complex, alpha/beta subunit, nucleotide-binding domain	3	0.334076	0.0208056	ENSG00000147416, ENSG00000152234, ENSG00000110955	799	5	16659	12.5099	1	0.661352	28.9052
INTERPRO	IPR000793:ATPase, F1/V1/A1 complex, alpha/beta subunit, C-terminal	3	0.334076	0.0208056	ENSG00000147416, ENSG00000152234, ENSG00000110955	799	5	16659	12.5099	1	0.661352	28.9052
INTERPRO	IPR001834:NADH:cytochrome b5 reductase (CBR)	3	0.334076	0.0208056	ENSG00000159348, ENSG00000100243, ENSG00000166394	799	5	16659	12.5099	1	0.661352	28.9052
INTERPRO	IPR000164:Histone H3	3	0.334076	0.0208056	ENSG00000188375, ENSG00000132475, ENSG00000203813	799	5	16659	12.5099	1	0.661352	28.9052
GOTERM_MF_FAT	GO:0000287~magnesium ion binding	32	3.56347	0.021055	ENSG00000165752, ENSG00000138777, ENSG00000116863, ENSG00000103024, ENSG00000103502, ENSG00000027001, ENSG00000088992, ENSG00000213397, ENSG00000067225, ENSG00000159363, ENSG00000079459, ENSG00000101365, ENSG00000128951, ENSG00000160209, ENSG00000167799, ENSG00000186364, ENSG00000105135, ENSG00000143627, ENSG00000135409, ENSG00000178999, ENSG00000176170, ENSG00000213889, ENSG00000205309, ENSG0000…	608	452	12983	1.51176	1	0.54897	28.2228
SP_PIR_KEYWORDS	signal transduction	6	0.668151	0.0211394	ENSG00000102882, ENSG00000114353, ENSG00000126934, ENSG00000187091, ENSG00000172354, ENSG00000169032	887	35	19235	3.71751	0.999979	0.157118	26.5102
INTERPRO	IPR006055:Exonuclease	4	0.445434	0.0218451	ENSG00000172183, ENSG00000076043, ENSG00000117419, ENSG00000213397	799	13	16659	6.41533	1	0.664452	30.1199
INTERPRO	IPR002198:Short-chain dehydrogenase/reductase SDR	8	0.890869	0.0220832	ENSG00000204228, ENSG00000108272, ENSG00000103202, ENSG00000116096, ENSG00000187630, ENSG00000100867, ENSG00000164039, ENSG00000169710	799	59	16659	2.82709	1	0.654087	30.3955
GOTERM_BP_FAT	GO:0006892~post-Golgi vesicle-mediated transport	8	0.890869	0.0222771	ENSG00000072958, ENSG00000186222, ENSG00000105402, ENSG00000116521, ENSG00000100280, ENSG00000047579, ENSG00000106367, ENSG00000111057	662	58	13528	2.81863	1	0.392316	32.9508
INTERPRO	IPR017975:Tubulin, conserved site	5	0.556793	0.0223659	ENSG00000137267, ENSG00000176014, ENSG00000198033, ENSG00000188229, ENSG00000167552	799	23	16659	4.53257	1	0.644946	30.7213
SP_PIR_KEYWORDS	magnesium	31	3.45212	0.0224161	ENSG00000165752, ENSG00000138777, ENSG00000116863, ENSG00000103024, ENSG00000103502, ENSG00000027001, ENSG00000117419, ENSG00000213397, ENSG00000067225, ENSG00000159363, ENSG00000079459, ENSG00000101365, ENSG00000128951, ENSG00000167799, ENSG00000186364, ENSG00000105135, ENSG00000143627, ENSG00000135409, ENSG00000178999, ENSG00000100983, ENSG00000213889, ENSG00000205309, ENSG00000125458, ENSG0000…	887	442	19235	1.52093	0.999989	0.163505	27.88
GOTERM_BP_FAT	GO:0044275~cellular carbohydrate catabolic process	10	1.11359	0.0226568	ENSG00000111669, ENSG00000142657, ENSG00000102144, ENSG00000074800, ENSG00000168291, ENSG00000143627, ENSG00000105220, ENSG00000067225, ENSG00000131828, ENSG00000160211	662	85	13528	2.40412	1	0.394962	33.4113
SP_PIR_KEYWORDS	peroxisome	10	1.11359	0.0226935	ENSG00000110921, ENSG00000112357, ENSG00000183569, ENSG00000104823, ENSG00000103202, ENSG00000104883, ENSG00000163344, ENSG00000197448, ENSG00000121680, ENSG00000101473	887	90	19235	2.4095	0.999991	0.163048	28.1745
GOTERM_CC_FAT	GO:0033279~ribosomal subunit	13	1.44766	0.0227684	ENSG00000175110, ENSG00000162910, ENSG00000125445, ENSG00000135972, ENSG00000187145, ENSG00000108826, ENSG00000125901, ENSG00000147586, ENSG00000055950, ENSG00000166902, ENSG00000170315, ENSG00000106591, ENSG00000150991	626	128	12782	2.07376	0.999981	0.255045	28.0411
INTERPRO	IPR012335:Thioredoxin fold	11	1.22494	0.0228024	ENSG00000213719, ENSG00000156709, ENSG00000185437, ENSG00000089248, ENSG00000167004, ENSG00000134202, ENSG00000148334, ENSG00000168765, ENSG00000100577, ENSG00000213593, ENSG00000130489	799	101	16659	2.27077	1	0.638761	31.2214
GOTERM_BP_FAT	GO:0030511~positive regulation of transforming growth factor beta receptor signaling pathway	4	0.445434	0.0230055	ENSG00000125931, ENSG00000129757, ENSG00000123159, ENSG00000133895	662	13	13528	6.28771	1	0.39714	33.8315
GOTERM_BP_FAT	GO:0006626~protein targeting to mitochondrion	6	0.668151	0.023578	ENSG00000099800, ENSG00000027001, ENSG00000134375, ENSG00000173171, ENSG00000130204, ENSG00000110711	662	34	13528	3.60618	1	0.402238	34.5162
GOTERM_BP_FAT	GO:0070585~protein localization in mitochondrion	6	0.668151	0.023578	ENSG00000099800, ENSG00000027001, ENSG00000134375, ENSG00000173171, ENSG00000130204, ENSG00000110711	662	34	13528	3.60618	1	0.402238	34.5162
UP_SEQ_FEATURE	nucleotide phosphate-binding region:ATP	59	6.57016	0.0240114	ENSG00000165752, ENSG00000168078, ENSG00000126934, ENSG00000175792, ENSG00000138030, ENSG00000183207, ENSG00000105671, ENSG00000102144, ENSG00000160209, ENSG00000161960, ENSG00000183258, ENSG00000160447, ENSG00000137825, ENSG00000135409, ENSG00000141543, ENSG00000169032, ENSG00000135446, ENSG00000068120, ENSG00000123374, ENSG00000164885, ENSG00000103274, ENSG00000172409, ENSG00000197785, ENSG0000…	887	962	19113	1.32155	1	0.823098	33.9095
UP_SEQ_FEATURE	nucleotide phosphate-binding region:NAD	9	1.00223	0.0241983	ENSG00000204228, ENSG00000078668, ENSG00000159423, ENSG00000178035, ENSG00000165092, ENSG00000068903, ENSG00000092621, ENSG00000111275, ENSG00000164039	887	76	19113	2.55173	1	0.813838	34.1247
SP_PIR_KEYWORDS	annexin	4	0.445434	0.0242302	ENSG00000164111, ENSG00000182718, ENSG00000138772, ENSG00000135046	887	14	19235	6.19584	0.999996	0.170813	29.7857
GOTERM_MF_FAT	GO:0016887~ATPase activity	25	2.78396	0.0242936	ENSG00000196419, ENSG00000175792, ENSG00000049541, ENSG00000159363, ENSG00000183207, ENSG00000152234, ENSG00000147416, ENSG00000105671, ENSG00000183258, ENSG00000047249, ENSG00000161960, ENSG00000198356, ENSG00000110955, ENSG00000140854, ENSG00000141543, ENSG00000087191, ENSG00000013275, ENSG00000051180, ENSG00000163636, ENSG00000119383, ENSG00000165280, ENSG00000108384, ENSG00000163918, ENSG0000…	608	334	12983	1.59832	1	0.586625	31.8351
SP_PIR_KEYWORDS	nuclease	11	1.22494	0.0242947	ENSG00000120699, ENSG00000178896, ENSG00000135900, ENSG00000172183, ENSG00000076043, ENSG00000117419, ENSG00000213397, ENSG00000170892, ENSG00000167136, ENSG00000012061, ENSG00000104889	887	106	19235	2.25038	0.999996	0.168905	29.8526
UP_SEQ_FEATURE	repeat:Annexin 3	4	0.445434	0.024637	ENSG00000164111, ENSG00000182718, ENSG00000138772, ENSG00000135046	887	14	19113	6.15655	1	0.808115	34.6276
UP_SEQ_FEATURE	repeat:Annexin 2	4	0.445434	0.024637	ENSG00000164111, ENSG00000182718, ENSG00000138772, ENSG00000135046	887	14	19113	6.15655	1	0.808115	34.6276
UP_SEQ_FEATURE	repeat:Annexin 1	4	0.445434	0.024637	ENSG00000164111, ENSG00000182718, ENSG00000138772, ENSG00000135046	887	14	19113	6.15655	1	0.808115	34.6276
UP_SEQ_FEATURE	repeat:Annexin 4	4	0.445434	0.024637	ENSG00000164111, ENSG00000182718, ENSG00000138772, ENSG00000135046	887	14	19113	6.15655	1	0.808115	34.6276
UP_SEQ_FEATURE	short sequence motif:Di-lysine motif	4	0.445434	0.024637	ENSG00000066322, ENSG00000185825, ENSG00000121073, ENSG00000213593	887	14	19113	6.15655	1	0.808115	34.6276
INTERPRO	IPR003008:Tubulin/FtsZ, GTPase domain	5	0.556793	0.0258492	ENSG00000137267, ENSG00000176014, ENSG00000198033, ENSG00000188229, ENSG00000167552	799	24	16659	4.34371	1	0.672478	34.6197
INTERPRO	IPR000217:Tubulin	5	0.556793	0.0258492	ENSG00000137267, ENSG00000176014, ENSG00000198033, ENSG00000188229, ENSG00000167552	799	24	16659	4.34371	1	0.672478	34.6197
KEGG_PATHWAY	hsa00330:Arginine and proline metabolism	8	0.890869	0.0262344	ENSG00000159423, ENSG00000164867, ENSG00000130066, ENSG00000166165, ENSG00000065154, ENSG00000111275, ENSG00000120053, ENSG00000183010	284	53	5085	2.70263	0.989104	0.394775	27.6987
GOTERM_BP_FAT	GO:0009060~aerobic respiration	6	0.668151	0.0264374	ENSG00000163541, ENSG00000101365, ENSG00000148290, ENSG00000168291, ENSG00000091483, ENSG00000140740	662	35	13528	3.50315	1	0.436232	37.8367
KEGG_PATHWAY	hsa00020:Citrate cycle (TCA cycle)	6	0.668151	0.0266037	ENSG00000163541, ENSG00000101365, ENSG00000168291, ENSG00000091483, ENSG00000131828, ENSG00000100889	284	31	5085	3.46547	0.989785	0.367698	28.0326
INTERPRO	IPR018502:Annexin repeat	4	0.445434	0.0268326	ENSG00000164111, ENSG00000182718, ENSG00000138772, ENSG00000135046	799	14	16659	5.95709	1	0.673918	35.6824
INTERPRO	IPR013520:Exonuclease, RNase T and DNA polymerase III	4	0.445434	0.0268326	ENSG00000172183, ENSG00000076043, ENSG00000117419, ENSG00000213397	799	14	16659	5.95709	1	0.673918	35.6824
INTERPRO	IPR001464:Annexin	4	0.445434	0.0268326	ENSG00000164111, ENSG00000182718, ENSG00000138772, ENSG00000135046	799	14	16659	5.95709	1	0.673918	35.6824
INTERPRO	IPR018252:Annexin repeat, conserved site	4	0.445434	0.0268326	ENSG00000164111, ENSG00000182718, ENSG00000138772, ENSG00000135046	799	14	16659	5.95709	1	0.673918	35.6824
GOTERM_BP_FAT	GO:0008610~lipid biosynthetic process	25	2.78396	0.0271271	ENSG00000147465, ENSG00000066322, ENSG00000111669, ENSG00000112357, ENSG00000147155, ENSG00000103502, ENSG00000100243, ENSG00000000419, ENSG00000100294, ENSG00000160211, ENSG00000172893, ENSG00000079459, ENSG00000159348, ENSG00000166394, ENSG00000148334, ENSG00000110107, ENSG00000161513, ENSG00000163344, ENSG00000147383, ENSG00000110921, ENSG00000204228, ENSG00000176393, ENSG00000169692, ENSG0000…	662	323	13528	1.58166	1	0.442073	38.6134
GOTERM_CC_FAT	GO:0000228~nuclear chromosome	15	1.67038	0.0275558	ENSG00000073111, ENSG00000117748, ENSG00000051180, ENSG00000099956, ENSG00000196419, ENSG00000103275, ENSG00000124702, ENSG00000155438, ENSG00000012061, ENSG00000204227, ENSG00000166848, ENSG00000132475, ENSG00000130726, ENSG00000131165, ENSG00000166508	626	162	12782	1.8906	0.999998	0.293768	32.9173
PIR_SUPERFAMILY	PIRSF002359:annexin I	4	0.445434	0.0281024	ENSG00000164111, ENSG00000182718, ENSG00000138772, ENSG00000135046	426	12	7396	5.78717	0.999999	0.934458	33.4944
GOTERM_BP_FAT	GO:0051220~cytoplasmic sequestering of protein	4	0.445434	0.0282387	ENSG00000100906, ENSG00000204498, ENSG00000146232, ENSG00000104825	662	14	13528	5.83858	1	0.452789	39.8461
GOTERM_BP_FAT	GO:0006268~DNA unwinding during replication	4	0.445434	0.0282387	ENSG00000073111, ENSG00000051180, ENSG00000076003, ENSG00000166508	662	14	13528	5.83858	1	0.452789	39.8461
GOTERM_BP_FAT	GO:0042992~negative regulation of transcription factor import into nucleus	4	0.445434	0.0282387	ENSG00000100906, ENSG00000204498, ENSG00000146232, ENSG00000104825	662	14	13528	5.83858	1	0.452789	39.8461
UP_SEQ_FEATURE	short sequence motif:MIT-interacting motif	3	0.334076	0.0284281	ENSG00000182149, ENSG00000130724, ENSG00000131165	887	6	19113	10.774	1	0.841623	38.825
UP_SEQ_FEATURE	domain:Brix	3	0.334076	0.0284281	ENSG00000136718, ENSG00000113460, ENSG00000117133	887	6	19113	10.774	1	0.841623	38.825
GOTERM_BP_FAT	GO:0045936~negative regulation of phosphate metabolic process	7	0.77951	0.0285173	ENSG00000030110, ENSG00000129757, ENSG00000105568, ENSG00000113575, ENSG00000119383, ENSG00000133895, ENSG00000087088	662	48	13528	2.98011	1	0.453447	40.1513
GOTERM_BP_FAT	GO:0010563~negative regulation of phosphorus metabolic process	7	0.77951	0.0285173	ENSG00000030110, ENSG00000129757, ENSG00000105568, ENSG00000113575, ENSG00000119383, ENSG00000133895, ENSG00000087088	662	48	13528	2.98011	1	0.453447	40.1513
GOTERM_BP_FAT	GO:0009451~RNA modification	7	0.77951	0.0285173	ENSG00000068438, ENSG00000101391, ENSG00000162851, ENSG00000007376, ENSG00000166133, ENSG00000142544, ENSG00000169972	662	48	13528	2.98011	1	0.453447	40.1513
PIR_SUPERFAMILY	PIRSF002051:histone H3	3	0.334076	0.0293365	ENSG00000188375, ENSG00000132475, ENSG00000203813	426	5	7396	10.4169	0.999999	0.906716	34.6926
PIR_SUPERFAMILY	PIRSF008633:brain-expressed X-linked protein	3	0.334076	0.0293365	ENSG00000133134, ENSG00000184515, ENSG00000133169	426	5	7396	10.4169	0.999999	0.906716	34.6926
PIR_SUPERFAMILY	PIRSF008633:BEX	3	0.334076	0.0293365	ENSG00000133134, ENSG00000184515, ENSG00000133169	426	5	7396	10.4169	0.999999	0.906716	34.6926
UP_SEQ_FEATURE	repeat:UIM 1	4	0.445434	0.0297577	ENSG00000135924, ENSG00000063245, ENSG00000158552, ENSG00000159352	887	15	19113	5.74611	1	0.845249	40.236
UP_SEQ_FEATURE	repeat:UIM 2	4	0.445434	0.0297577	ENSG00000135924, ENSG00000063245, ENSG00000158552, ENSG00000159352	887	15	19113	5.74611	1	0.845249	40.236
UP_SEQ_FEATURE	binding site:S-adenosyl-L-methionine	7	0.77951	0.0297915	ENSG00000141744, ENSG00000068438, ENSG00000093010, ENSG00000126457, ENSG00000165644, ENSG00000130305, ENSG00000148335	887	51	19113	2.95756	1	0.83599	40.2714
INTERPRO	IPR007109:Brix domain	3	0.334076	0.0302264	ENSG00000136718, ENSG00000113460, ENSG00000117133	799	6	16659	10.4249	1	0.705873	39.2269
GOTERM_MF_FAT	GO:0055102~lipase inhibitor activity	4	0.445434	0.0303931	ENSG00000164111, ENSG00000182718, ENSG00000138772, ENSG00000135046	608	15	12983	5.6943	1	0.655621	38.1811
GOTERM_MF_FAT	GO:0070325~lipoprotein receptor binding	4	0.445434	0.0303931	ENSG00000169174, ENSG00000086061, ENSG00000115234, ENSG00000163956	608	15	12983	5.6943	1	0.655621	38.1811
GOTERM_MF_FAT	GO:0005544~calcium-dependent phospholipid binding	5	0.556793	0.0312068	ENSG00000164111, ENSG00000149927, ENSG00000182718, ENSG00000138772, ENSG00000135046	608	26	12983	4.10647	1	0.651618	38.9846
PIR_SUPERFAMILY	PIRSF000564:kinase-related transforming protein	7	0.77951	0.0314617	ENSG00000102882, ENSG00000164885, ENSG00000126934, ENSG00000105146, ENSG00000135446, ENSG00000169032, ENSG00000123374	426	42	7396	2.89358	1	0.887287	36.7091
GOTERM_BP_FAT	GO:0006094~gluconeogenesis	5	0.556793	0.0315519	ENSG00000111669, ENSG00000183048, ENSG00000105220, ENSG00000141349, ENSG00000100889	662	25	13528	4.08701	1	0.485305	43.3832
GOTERM_MF_FAT	GO:0008022~protein C-terminus binding	13	1.44766	0.0325863	ENSG00000051180, ENSG00000113575, ENSG00000125457, ENSG00000196419, ENSG00000012061, ENSG00000065054, ENSG00000115234, ENSG00000142230, ENSG00000187601, ENSG00000109062, ENSG00000121680, ENSG00000115289, ENSG00000174775	608	141	12983	1.96877	1	0.654408	40.3246
GOTERM_CC_FAT	GO:0015935~small ribosomal subunit	8	0.890869	0.0334237	ENSG00000175110, ENSG00000125445, ENSG00000135972, ENSG00000187145, ENSG00000147586, ENSG00000125901, ENSG00000150991, ENSG00000170315	626	63	12782	2.59283	1	0.337874	38.4747
KEGG_PATHWAY	hsa00350:Tyrosine metabolism	7	0.77951	0.0334526	ENSG00000141744, ENSG00000093010, ENSG00000100577, ENSG00000102030, ENSG00000120053, ENSG00000103876, ENSG00000197894	284	44	5085	2.84851	0.996924	0.408942	33.9725
KEGG_PATHWAY	hsa00520:Amino sugar and nucleotide sugar metabolism	7	0.77951	0.0334526	ENSG00000159348, ENSG00000104522, ENSG00000100417, ENSG00000144591, ENSG00000100243, ENSG00000108479, ENSG00000105220	284	44	5085	2.84851	0.996924	0.408942	33.9725
BIOCARTA	h_pparaPathway:Mechanism of Gene Regulation by Peroxisome Proliferators via PPARa(alpha)	7	0.77951	0.0337096	ENSG00000100906, ENSG00000102882, ENSG00000188191, ENSG00000213523, ENSG00000128951, ENSG00000204389, ENSG00000205643	86	42	1437	2.78488	0.997984	0.711	34.4769
GOTERM_MF_FAT	GO:0004540~ribonuclease activity	8	0.890869	0.0338569	ENSG00000120699, ENSG00000178896, ENSG00000105171, ENSG00000135900, ENSG00000172183, ENSG00000167272, ENSG00000170892, ENSG00000104889	608	66	12983	2.58832	1	0.655808	41.5343
UP_SEQ_FEATURE	active site:Proton acceptor	42	4.67706	0.0338855	ENSG00000111669, ENSG00000165752, ENSG00000204386, ENSG00000168078, ENSG00000126934, ENSG00000117419, ENSG00000076248, ENSG00000068903, ENSG00000100867, ENSG00000160211, ENSG00000102010, ENSG00000102882, ENSG00000175634, ENSG00000160447, ENSG00000196502, ENSG00000122971, ENSG00000149541, ENSG00000135409, ENSG00000166851, ENSG00000178999, ENSG00000169032, ENSG00000135446, ENSG00000123374, ENSG0000…	887	658	19113	1.3754	1	0.864149	44.4239
GOTERM_MF_FAT	GO:0016859~cis-trans isomerase activity	6	0.668151	0.0340421	ENSG00000105701, ENSG00000084072, ENSG00000108179, ENSG00000127445, ENSG00000100577, ENSG00000173486	608	39	12983	3.28517	1	0.645391	41.7087
GOTERM_MF_FAT	GO:0004518~nuclease activity	14	1.55902	0.0340612	ENSG00000178896, ENSG00000135900, ENSG00000105171, ENSG00000172183, ENSG00000117419, ENSG00000213397, ENSG00000170892, ENSG00000012061, ENSG00000120699, ENSG00000108384, ENSG00000076043, ENSG00000167272, ENSG00000167136, ENSG00000104889	608	158	12983	1.89209	1	0.633542	41.7266
PIR_SUPERFAMILY	PIRSF002306:tubulin	5	0.556793	0.0344951	ENSG00000137267, ENSG00000176014, ENSG00000198033, ENSG00000188229, ENSG00000167552	426	22	7396	3.9458	1	0.877233	39.4871
SP_PIR_KEYWORDS	ubl conjugation	38	4.23163	0.0345083	ENSG00000100906, ENSG00000168274, ENSG00000105401, ENSG00000108106, ENSG00000175467, ENSG00000130706, ENSG00000134057, ENSG00000167513, ENSG00000124635, ENSG00000204356, ENSG00000196890, ENSG00000163541, ENSG00000063245, ENSG00000103266, ENSG00000102145, ENSG00000105610, ENSG00000197238, ENSG00000150991, ENSG00000203813, ENSG00000137259, ENSG00000163481, ENSG00000100029, ENSG00000103035, ENSG0000…	887	588	19235	1.40144	1	0.229168	39.7265
GOTERM_CC_FAT	GO:0044445~cytosolic part	14	1.55902	0.035388	ENSG00000163468, ENSG00000125445, ENSG00000074800, ENSG00000100243, ENSG00000150753, ENSG00000204220, ENSG00000123159, ENSG00000087088, ENSG00000135624, ENSG00000170315, ENSG00000171700, ENSG00000088356, ENSG00000166226, ENSG00000150991	626	152	12782	1.88065	1	0.346914	40.2372
KEGG_PATHWAY	hsa03430:Mismatch repair	5	0.556793	0.0359857	ENSG00000117748, ENSG00000175482, ENSG00000163918, ENSG00000106628, ENSG00000049541	284	23	5085	3.89238	0.998031	0.405001	36.0528
GOTERM_BP_FAT	GO:0009310~amine catabolic process	9	1.00223	0.0361908	ENSG00000093010, ENSG00000159423, ENSG00000164867, ENSG00000105552, ENSG00000103507, ENSG00000100577, ENSG00000120053, ENSG00000103876, ENSG00000162174	662	78	13528	2.35789	1	0.53125	48.007
GOTERM_BP_FAT	GO:0016051~carbohydrate biosynthetic process	11	1.22494	0.0362542	ENSG00000104522, ENSG00000111669, ENSG00000142657, ENSG00000100417, ENSG00000183048, ENSG00000105220, ENSG00000149541, ENSG00000120053, ENSG00000160211, ENSG00000141349, ENSG00000100889	662	107	13528	2.1008	1	0.52912	48.0675
GOTERM_BP_FAT	GO:0006914~autophagy	6	0.668151	0.0363029	ENSG00000123395, ENSG00000188603, ENSG00000130734, ENSG00000169228, ENSG00000101844, ENSG00000171700	662	38	13528	3.22659	1	0.526869	48.1141
GOTERM_CC_FAT	GO:0000785~chromatin	17	1.8931	0.0363143	ENSG00000168274, ENSG00000073111, ENSG00000137259, ENSG00000124702, ENSG00000133895, ENSG00000171223, ENSG00000124635, ENSG00000196890, ENSG00000204227, ENSG00000197914, ENSG00000188375, ENSG00000132475, ENSG00000130726, ENSG00000180596, ENSG00000180573, ENSG00000187837, ENSG00000197238, ENSG00000166508, ENSG00000203813	626	200	12782	1.73558	1	0.347366	41.052
GOTERM_MF_FAT	GO:0042802~identical protein binding	41	4.5657	0.036721	ENSG00000100906, ENSG00000173465, ENSG00000120265, ENSG00000147443, ENSG00000105171, ENSG00000115129, ENSG00000105698, ENSG00000130202, ENSG00000197448, ENSG00000123159, ENSG00000135624, ENSG00000204435, ENSG00000167969, ENSG00000160211, ENSG00000087077, ENSG00000197894, ENSG00000120699, ENSG00000169174, ENSG00000183207, ENSG00000141522, ENSG00000103266, ENSG00000160209, ENSG00000078808, ENSG0000…	608	640	12983	1.36797	1	0.65002	44.1775
BIOCARTA	h_mitochondriaPathway:Role of Mitochondria in Apoptotic Signaling	5	0.556793	0.0368032	ENSG00000030110, ENSG00000156709, ENSG00000167136, ENSG00000138794, ENSG00000087088	86	22	1437	3.79757	0.998872	0.677346	37.0168
BIOCARTA	h_cdMacPathway:Cadmium induces DNA synthesis and proliferation in macrophages	4	0.445434	0.0371135	ENSG00000100906, ENSG00000102882, ENSG00000174775, ENSG00000169032	86	13	1437	5.14132	0.998936	0.623903	37.2665
SP_PIR_KEYWORDS	pentose phosphate pathway	3	0.334076	0.0381414	ENSG00000111669, ENSG00000142657, ENSG00000160211	887	7	19235	9.29377	1	0.247271	42.9149
GOTERM_MF_FAT	GO:0004128~cytochrome-b5 reductase activity	3	0.334076	0.0391902	ENSG00000159348, ENSG00000100243, ENSG00000166394	608	7	12983	9.15155	1	0.663079	46.3661
GOTERM_MF_FAT	GO:0008408~3'-5' exonuclease activity	5	0.556793	0.0397385	ENSG00000120699, ENSG00000178896, ENSG00000172183, ENSG00000076043, ENSG00000213397	608	28	12983	3.81315	1	0.65733	46.8411
GOTERM_BP_FAT	GO:0017015~regulation of transforming growth factor beta receptor signaling pathway	6	0.668151	0.0400315	ENSG00000125931, ENSG00000176396, ENSG00000129757, ENSG00000127445, ENSG00000123159, ENSG00000133895	662	39	13528	3.14385	1	0.5598	51.563
GOTERM_BP_FAT	GO:0006733~oxidoreduction coenzyme metabolic process	7	0.77951	0.0402353	ENSG00000111669, ENSG00000198805, ENSG00000101365, ENSG00000142657, ENSG00000115129, ENSG00000132423, ENSG00000160211	662	52	13528	2.75087	1	0.558926	51.7452
INTERPRO	IPR002347:Glucose/ribitol dehydrogenase	7	0.77951	0.0402409	ENSG00000204228, ENSG00000108272, ENSG00000103202, ENSG00000116096, ENSG00000187630, ENSG00000100867, ENSG00000164039	799	53	16659	2.75375	1	0.795348	48.6475
INTERPRO	IPR012340:Nucleic acid-binding, OB-fold	7	0.77951	0.0402409	ENSG00000073111, ENSG00000153048, ENSG00000117748, ENSG00000100297, ENSG00000076003, ENSG00000134001, ENSG00000166508	799	53	16659	2.75375	1	0.795348	48.6475
GOTERM_BP_FAT	GO:0006739~NADP metabolic process	4	0.445434	0.0404223	ENSG00000111669, ENSG00000142657, ENSG00000115129, ENSG00000160211	662	16	13528	5.10876	1	0.55791	51.9117
GOTERM_BP_FAT	GO:0042308~negative regulation of protein import into nucleus	4	0.445434	0.0404223	ENSG00000100906, ENSG00000204498, ENSG00000146232, ENSG00000104825	662	16	13528	5.10876	1	0.55791	51.9117
SMART	SM00504:Ubox	3	0.334076	0.040713	ENSG00000103266, ENSG00000110107, ENSG00000142546	334	9	9079	9.06088	0.999437	0.564517	40.069
INTERPRO	IPR005937:26S proteasome subunit P45	3	0.334076	0.040991	ENSG00000165916, ENSG00000013275, ENSG00000087191	799	7	16659	8.93563	1	0.791466	49.2948
PANTHER_PATHWAY	P00024:Glycolysis	5	0.556793	0.0415811	ENSG00000102144, ENSG00000074800, ENSG00000143627, ENSG00000105220, ENSG00000067225	148	26	2857	3.71232	0.989815	0.783233	38.0112
GOTERM_MF_FAT	GO:0030546~receptor activator activity	4	0.445434	0.0424018	ENSG00000204228, ENSG00000204227, ENSG00000164885, ENSG00000204220	608	17	12983	5.02438	1	0.670983	49.0927
GOTERM_MF_FAT	GO:0042974~retinoic acid receptor binding	4	0.445434	0.0424018	ENSG00000204228, ENSG00000204227, ENSG00000185686, ENSG00000204220	608	17	12983	5.02438	1	0.670983	49.0927
GOTERM_MF_FAT	GO:0003697~single-stranded DNA binding	7	0.77951	0.0424711	ENSG00000117748, ENSG00000051180, ENSG00000076003, ENSG00000122566, ENSG00000130511, ENSG00000166508, ENSG00000012061	608	55	12983	2.71773	1	0.661277	49.1501
GOTERM_CC_FAT	GO:0045239~tricarboxylic acid cycle enzyme complex	3	0.334076	0.0425585	ENSG00000163541, ENSG00000091483, ENSG00000103507	626	7	12782	8.7508	1	0.387243	46.2805
GOTERM_BP_FAT	GO:0006769~nicotinamide metabolic process	6	0.668151	0.0439841	ENSG00000111669, ENSG00000198805, ENSG00000101365, ENSG00000142657, ENSG00000115129, ENSG00000160211	662	40	13528	3.06526	1	0.586529	54.9824
GOTERM_BP_FAT	GO:0046496~nicotinamide nucleotide metabolic process	6	0.668151	0.0439841	ENSG00000111669, ENSG00000198805, ENSG00000101365, ENSG00000142657, ENSG00000115129, ENSG00000160211	662	40	13528	3.06526	1	0.586529	54.9824
UP_SEQ_FEATURE	cross-link:Glycyl lysine isopeptide (Lys-Gly) (interchain with G-Cter in ubiquitin)	16	1.78174	0.0442506	ENSG00000168274, ENSG00000100906, ENSG00000137259, ENSG00000103035, ENSG00000103275, ENSG00000130706, ENSG00000170315, ENSG00000124635, ENSG00000196890, ENSG00000163541, ENSG00000180596, ENSG00000180573, ENSG00000187837, ENSG00000159079, ENSG00000150991, ENSG00000203813, ENSG00000156261	887	199	19113	1.7325	1	0.921243	53.7551
GOTERM_BP_FAT	GO:0044270~nitrogen compound catabolic process	8	0.890869	0.0444373	ENSG00000106605, ENSG00000152234, ENSG00000205309, ENSG00000198805, ENSG00000125458, ENSG00000106268, ENSG00000128311, ENSG00000110955	662	67	13528	2.44001	1	0.587643	55.3595
SMART	SM00726:UIM	4	0.445434	0.0449438	ENSG00000135924, ENSG00000063245, ENSG00000158552, ENSG00000159352	334	22	9079	4.9423	0.999746	0.56296	43.2447
INTERPRO	IPR013149:Alcohol dehydrogenase, zinc-binding	4	0.445434	0.0450867	ENSG00000130347, ENSG00000115129, ENSG00000169710, ENSG00000197894	799	17	16659	4.90584	1	0.813091	52.6967
BIOCARTA	h_eradPathway:ER???associated degradation (ERAD) Pathway	4	0.445434	0.0452623	ENSG00000116661, ENSG00000089597, ENSG00000142230, ENSG00000103275	86	14	1437	4.77409	0.999771	0.649347	43.5072
GOTERM_BP_FAT	GO:0030163~protein catabolic process	41	4.5657	0.0453337	ENSG00000111667, ENSG00000131871, ENSG00000108106, ENSG00000115307, ENSG00000134057, ENSG00000130734, ENSG00000188603, ENSG00000101844, ENSG00000161011, ENSG00000169174, ENSG00000142230, ENSG00000103266, ENSG00000167671, ENSG00000099804, ENSG00000125826, ENSG00000167770, ENSG00000150991, ENSG00000159069, ENSG00000165501, ENSG00000087191, ENSG00000125818, ENSG00000116661, ENSG00000013275, ENSG0000…	662	622	13528	1.347	1	0.592416	56.0967
GOTERM_BP_FAT	GO:0006081~cellular aldehyde metabolic process	5	0.556793	0.0455597	ENSG00000111669, ENSG00000165092, ENSG00000117448, ENSG00000137106, ENSG00000197894	662	28	13528	3.64912	1	0.591599	56.2808
UP_SEQ_FEATURE	repeat:WD 7	13	1.44766	0.0464221	ENSG00000183751, ENSG00000140395, ENSG00000170727, ENSG00000110107, ENSG00000167965, ENSG00000073536, ENSG00000071127, ENSG00000171566, ENSG00000131652, ENSG00000164934, ENSG00000127837, ENSG00000114767, ENSG00000172354	887	150	19113	1.86749	1	0.925026	55.5133
GOTERM_BP_FAT	GO:0006333~chromatin assembly or disassembly	12	1.3363	0.0464603	ENSG00000073111, ENSG00000168274, ENSG00000137259, ENSG00000124635, ENSG00000196890, ENSG00000197914, ENSG00000188375, ENSG00000149929, ENSG00000132475, ENSG00000180596, ENSG00000187837, ENSG00000180573, ENSG00000197238, ENSG00000203813	662	127	13528	1.93087	1	0.596271	57.007
SP_PIR_KEYWORDS	Fatty acid biosynthesis	6	0.668151	0.0465233	ENSG00000204228, ENSG00000066322, ENSG00000111669, ENSG00000148334, ENSG00000100294, ENSG00000169710	887	43	19235	3.02588	1	0.290369	49.6821
SP_PIR_KEYWORDS	exonuclease	6	0.668151	0.0465233	ENSG00000120699, ENSG00000178896, ENSG00000172183, ENSG00000076043, ENSG00000117419, ENSG00000213397	887	43	19235	3.02588	1	0.290369	49.6821
GOTERM_BP_FAT	GO:0045333~cellular respiration	10	1.11359	0.0473195	ENSG00000139180, ENSG00000163541, ENSG00000101365, ENSG00000158864, ENSG00000148290, ENSG00000168291, ENSG00000091483, ENSG00000140740, ENSG00000213619, ENSG00000137806	662	97	13528	2.10671	1	0.600503	57.6892
KEGG_PATHWAY	hsa05322:Systemic lupus erythematosus	11	1.22494	0.0474131	ENSG00000168274, ENSG00000137259, ENSG00000100028, ENSG00000124635, ENSG00000196890, ENSG00000197914, ENSG00000188375, ENSG00000132475, ENSG00000180596, ENSG00000180573, ENSG00000197238, ENSG00000203813, ENSG00000132109	284	99	5085	1.98944	0.999741	0.470169	44.7109
GOTERM_BP_FAT	GO:0009063~cellular amino acid catabolic process	8	0.890869	0.047544	ENSG00000159423, ENSG00000164867, ENSG00000105552, ENSG00000103507, ENSG00000100577, ENSG00000120053, ENSG00000103876, ENSG00000162174	662	68	13528	2.40412	1	0.599654	57.8658
GOTERM_BP_FAT	GO:0009820~alkaloid metabolic process	6	0.668151	0.0481624	ENSG00000111669, ENSG00000198805, ENSG00000101365, ENSG00000142657, ENSG00000115129, ENSG00000160211	662	41	13528	2.99049	1	0.6019	58.3485
BIOCARTA	h_RacCycDPathway:Influence of Ras and Rho proteins on G1 to S Transition	5	0.556793	0.0488749	ENSG00000100906, ENSG00000102882, ENSG00000174775, ENSG00000135446, ENSG00000123374	86	24	1437	3.4811	0.999885	0.634965	46.0869
COG_ONTOLOGY	Posttranslational modification, protein turnover, chaperones	9	1.00223	0.0490684	ENSG00000111667, ENSG00000165916, ENSG00000100591, ENSG00000013275, ENSG00000100116, ENSG00000170464, ENSG00000163636, ENSG00000175166, ENSG00000087191	78	104	1950	2.16346	0.715729	0.715729	33.5155
GOTERM_MF_FAT	GO:0030545~receptor regulator activity	5	0.556793	0.0494678	ENSG00000204228, ENSG00000204227, ENSG00000164885, ENSG00000204220, ENSG00000163956	608	30	12983	3.55894	1	0.70809	54.6416
SMART	SM00393:R3H	3	0.334076	0.0496807	ENSG00000104679, ENSG00000198858, ENSG00000091640	334	10	9079	8.15479	0.999896	0.565625	46.6163
UP_SEQ_FEATURE	binding site:ATP; via carbonyl oxygen	3	0.334076	0.0499003	ENSG00000102144, ENSG00000141543, ENSG00000100983	887	8	19113	8.08047	1	0.933467	58.1988
GOTERM_MF_FAT	GO:0016653~oxidoreductase activity, acting on NADH or NADPH, heme protein as acceptor	3	0.334076	0.0506625	ENSG00000159348, ENSG00000100243, ENSG00000166394	608	8	12983	8.00761	1	0.707306	55.5219
GOTERM_MF_FAT	GO:0004029~aldehyde dehydrogenase (NAD) activity	3	0.334076	0.0506625	ENSG00000159423, ENSG00000165092, ENSG00000111275	608	8	12983	8.00761	1	0.707306	55.5219
GOTERM_BP_FAT	GO:0043632~modification-dependent macromolecule catabolic process	38	4.23163	0.0514765	ENSG00000111667, ENSG00000131871, ENSG00000108106, ENSG00000115307, ENSG00000134057, ENSG00000130734, ENSG00000101844, ENSG00000161011, ENSG00000142230, ENSG00000103266, ENSG00000167671, ENSG00000099804, ENSG00000125826, ENSG00000167770, ENSG00000150991, ENSG00000159069, ENSG00000165501, ENSG00000087191, ENSG00000125818, ENSG00000116661, ENSG00000013275, ENSG00000163481, ENSG00000107872, ENSG0000…	662	574	13528	1.35284	1	0.624385	60.8481
GOTERM_BP_FAT	GO:0019941~modification-dependent protein catabolic process	38	4.23163	0.0514765	ENSG00000111667, ENSG00000131871, ENSG00000108106, ENSG00000115307, ENSG00000134057, ENSG00000130734, ENSG00000101844, ENSG00000161011, ENSG00000142230, ENSG00000103266, ENSG00000167671, ENSG00000099804, ENSG00000125826, ENSG00000167770, ENSG00000150991, ENSG00000159069, ENSG00000165501, ENSG00000087191, ENSG00000125818, ENSG00000116661, ENSG00000013275, ENSG00000163481, ENSG00000107872, ENSG0000…	662	574	13528	1.35284	1	0.624385	60.8481
COG_ONTOLOGY	Translation, ribosomal structure and biogenesis	7	0.77951	0.0516877	ENSG00000103254, ENSG00000177971, ENSG00000119718, ENSG00000100029, ENSG00000171861, ENSG00000134001, ENSG00000129282	78	69	1950	2.53623	0.734671	0.484899	34.9868
GOTERM_BP_FAT	GO:0051052~regulation of DNA metabolic process	11	1.22494	0.0521221	ENSG00000105393, ENSG00000166848, ENSG00000104998, ENSG00000051180, ENSG00000105568, ENSG00000113575, ENSG00000093009, ENSG00000174775, ENSG00000167513, ENSG00000012061, ENSG00000123374	662	114	13528	1.9718	1	0.626512	61.3182
SP_PIR_KEYWORDS	autophagy	5	0.556793	0.0524409	ENSG00000123395, ENSG00000130734, ENSG00000169228, ENSG00000101844, ENSG00000171700	887	31	19235	3.49765	1	0.317759	54.0015
GOTERM_BP_FAT	GO:0019362~pyridine nucleotide metabolic process	6	0.668151	0.0525671	ENSG00000111669, ENSG00000198805, ENSG00000101365, ENSG00000142657, ENSG00000115129, ENSG00000160211	662	42	13528	2.91929	1	0.627162	61.6392
GOTERM_MF_FAT	GO:0016836~hydro-lyase activity	6	0.668151	0.0532073	ENSG00000104823, ENSG00000138029, ENSG00000074800, ENSG00000063180, ENSG00000091483, ENSG00000169710	608	44	12983	2.91186	1	0.716042	57.344
INTERPRO	IPR017933:Glutathione S-transferase/chloride channel, C-terminal	5	0.556793	0.0532934	ENSG00000213719, ENSG00000134202, ENSG00000148334, ENSG00000168765, ENSG00000100577	799	30	16659	3.47497	1	0.855435	58.8786
SP_PIR_KEYWORDS	protein degradation	4	0.445434	0.0544446	ENSG00000103035, ENSG00000150991, ENSG00000170315, ENSG00000135047	887	19	19235	4.56536	1	0.324214	55.384
GOTERM_BP_FAT	GO:0032508~DNA duplex unwinding	4	0.445434	0.0548266	ENSG00000073111, ENSG00000051180, ENSG00000076003, ENSG00000166508	662	18	13528	4.54112	1	0.640532	63.2305
GOTERM_BP_FAT	GO:0032392~DNA geometric change	4	0.445434	0.0548266	ENSG00000073111, ENSG00000051180, ENSG00000076003, ENSG00000166508	662	18	13528	4.54112	1	0.640532	63.2305
GOTERM_BP_FAT	GO:0000080~G1 phase of mitotic cell cycle	4	0.445434	0.0548266	ENSG00000165702, ENSG00000129757, ENSG00000151465, ENSG00000123374	662	18	13528	4.54112	1	0.640532	63.2305
GOTERM_BP_FAT	GO:0043249~erythrocyte maturation	3	0.334076	0.0548706	ENSG00000090316, ENSG00000105610, ENSG00000160211	662	8	13528	7.66314	1	0.638308	63.2608
GOTERM_CC_FAT	GO:0005762~mitochondrial large ribosomal subunit	4	0.445434	0.0549169	ENSG00000162910, ENSG00000108826, ENSG00000166902, ENSG00000055950	626	18	12782	4.53745	1	0.462758	55.3814
GOTERM_CC_FAT	GO:0000315~organellar large ribosomal subunit	4	0.445434	0.0549169	ENSG00000162910, ENSG00000108826, ENSG00000166902, ENSG00000055950	626	18	12782	4.53745	1	0.462758	55.3814
GOTERM_CC_FAT	GO:0033178~proton-transporting two-sector ATPase complex, catalytic domain	4	0.445434	0.0549169	ENSG00000147416, ENSG00000152234, ENSG00000047249, ENSG00000110955	626	18	12782	4.53745	1	0.462758	55.3814
GOTERM_CC_FAT	GO:0005838~proteasome regulatory particle	3	0.334076	0.0549392	ENSG00000185627, ENSG00000103035, ENSG00000175166	626	8	12782	7.65695	1	0.455256	55.3965
UP_SEQ_FEATURE	domain:FAD-binding FR-type	4	0.445434	0.0552998	ENSG00000159348, ENSG00000164867, ENSG00000100243, ENSG00000166394	887	19	19113	4.5364	1	0.946503	62.0675
BIOCARTA	h_fMLPpathway:fMLP induced chemokine gene expression in HMC-1 cells	5	0.556793	0.0556401	ENSG00000100906, ENSG00000102882, ENSG00000126934, ENSG00000174775, ENSG00000169032	86	25	1437	3.34186	0.999968	0.645195	50.6288
GOTERM_CC_FAT	GO:0005819~spindle	13	1.44766	0.0564742	ENSG00000113575, ENSG00000213397, ENSG00000124688, ENSG00000068028, ENSG00000092036, ENSG00000134690, ENSG00000173267, ENSG00000090316, ENSG00000102119, ENSG00000168061, ENSG00000140854, ENSG00000166851, ENSG00000178999	626	147	12782	1.80572	1	0.457207	56.4205
GOTERM_BP_FAT	GO:0042990~regulation of transcription factor import into nucleus	5	0.556793	0.0565338	ENSG00000100906, ENSG00000204498, ENSG00000146232, ENSG00000104825, ENSG00000087077	662	30	13528	3.40584	1	0.647099	64.3912
GOTERM_BP_FAT	GO:0001824~blastocyst development	6	0.668151	0.0571987	ENSG00000165916, ENSG00000013275, ENSG00000110107, ENSG00000030582, ENSG00000171223, ENSG00000073536	662	43	13528	2.8514	1	0.649033	64.8339
KEGG_PATHWAY	hsa00480:Glutathione metabolism	7	0.77951	0.057231	ENSG00000142657, ENSG00000134202, ENSG00000168765, ENSG00000197448, ENSG00000100577, ENSG00000160211, ENSG00000100983	284	50	5085	2.50669	0.999955	0.511114	51.2753
KEGG_PATHWAY	hsa04540:Gap junction	10	1.11359	0.0579195	ENSG00000137267, ENSG00000102882, ENSG00000114353, ENSG00000176014, ENSG00000198033, ENSG00000126934, ENSG00000188229, ENSG00000167552, ENSG00000174775, ENSG00000169032	284	89	5085	2.01179	0.999961	0.491453	51.7077
SP_PIR_KEYWORDS	nucleotide binding	10	1.11359	0.0585069	ENSG00000152234, ENSG00000143545, ENSG00000114353, ENSG00000178952, ENSG00000161960, ENSG00000103274, ENSG00000143774, ENSG00000110955, ENSG00000141543, ENSG00000004059	887	107	19235	2.02668	1	0.340476	58.0692
GOTERM_BP_FAT	GO:0031667~response to nutrient levels	16	1.78174	0.0592093	ENSG00000147465, ENSG00000213719, ENSG00000114353, ENSG00000165272, ENSG00000105698, ENSG00000117601, ENSG00000188603, ENSG00000204435, ENSG00000185499, ENSG00000070669, ENSG00000169174, ENSG00000116521, ENSG00000175197, ENSG00000131165, ENSG00000123395, ENSG00000122971	662	197	13528	1.6597	1	0.659633	66.141
INTERPRO	IPR017927:Ferredoxin reductase-type FAD-binding domain	4	0.445434	0.0598962	ENSG00000159348, ENSG00000164867, ENSG00000100243, ENSG00000166394	799	19	16659	4.38943	1	0.88004	63.2932
REACTOME_PATHWAY	REACT_1788:Transcription	15	1.67038	0.0603242	ENSG00000104976, ENSG00000188986, ENSG00000101811, ENSG00000148308, ENSG00000115875, ENSG00000099817, ENSG00000172409, ENSG00000102978, ENSG00000204356, ENSG00000163882, ENSG00000102882, ENSG00000162851, ENSG00000137947, ENSG00000162385, ENSG00000131795	233	131	3398	1.66989	0.972915	0.191263	46.1545
SP_PIR_KEYWORDS	blocked amino end	9	1.00223	0.0615372	ENSG00000093010, ENSG00000124570, ENSG00000114353, ENSG00000102144, ENSG00000134202, ENSG00000100243, ENSG00000164062, ENSG00000023191, ENSG00000004059	887	92	19235	2.1214	1	0.35116	59.9734
SP_PIR_KEYWORDS	methylated amino acid	4	0.445434	0.0619343	ENSG00000197914, ENSG00000138107, ENSG00000132475, ENSG00000197238, ENSG00000203813	887	20	19235	4.33709	1	0.34926	60.2168
GOTERM_BP_FAT	GO:0043193~positive regulation of gene-specific transcription	9	1.00223	0.0620111	ENSG00000100906, ENSG00000099956, ENSG00000130726, ENSG00000088992, ENSG00000196419, ENSG00000105698, ENSG00000114315, ENSG00000066336, ENSG00000087191	662	87	13528	2.11397	1	0.674653	67.8863
GOTERM_BP_FAT	GO:0031669~cellular response to nutrient levels	6	0.668151	0.0620569	ENSG00000169174, ENSG00000105698, ENSG00000131165, ENSG00000123395, ENSG00000188603, ENSG00000070669	662	44	13528	2.7866	1	0.672503	67.9141
GOTERM_BP_FAT	GO:0051187~cofactor catabolic process	5	0.556793	0.0625057	ENSG00000106605, ENSG00000163541, ENSG00000101365, ENSG00000168291, ENSG00000091483	662	31	13528	3.29598	1	0.672811	68.1855
GOTERM_CC_FAT	GO:0044430~cytoskeletal part	58	6.4588	0.0625953	ENSG00000124659, ENSG00000137267, ENSG00000177731, ENSG00000196465, ENSG00000138107, ENSG00000175792, ENSG00000213397, ENSG00000068903, ENSG00000130734, ENSG00000092036, ENSG00000160211, ENSG00000131236, ENSG00000167671, ENSG00000149923, ENSG00000188229, ENSG00000090273, ENSG00000169032, ENSG00000169750, ENSG00000042493, ENSG00000142186, ENSG00000036448, ENSG00000175602, ENSG00000160221, ENSG0000…	626	952	12782	1.24399	1	0.485556	60.2904
GOTERM_CC_FAT	GO:0009295~nucleoid	5	0.556793	0.062627	ENSG00000182199, ENSG00000162851, ENSG00000138029, ENSG00000178952, ENSG00000110955	626	31	12782	3.29331	1	0.478407	60.3096
GOTERM_CC_FAT	GO:0042645~mitochondrial nucleoid	5	0.556793	0.062627	ENSG00000182199, ENSG00000162851, ENSG00000138029, ENSG00000178952, ENSG00000110955	626	31	12782	3.29331	1	0.478407	60.3096
SP_PIR_KEYWORDS	endoplasmic reticulum	43	4.78842	0.0627526	ENSG00000083807, ENSG00000066322, ENSG00000131871, ENSG00000147155, ENSG00000143575, ENSG00000054116, ENSG00000143570, ENSG00000103502, ENSG00000100243, ENSG00000137700, ENSG00000184840, ENSG00000185825, ENSG00000115307, ENSG00000138073, ENSG00000000419, ENSG00000101310, ENSG00000163956, ENSG00000173486, ENSG00000167515, ENSG00000079459, ENSG00000172893, ENSG00000100591, ENSG00000156709, ENSG0000…	887	713	19235	1.30782	1	0.349347	60.7142
GOTERM_BP_FAT	GO:0044257~cellular protein catabolic process	39	4.34298	0.0632	ENSG00000111667, ENSG00000131871, ENSG00000108106, ENSG00000115307, ENSG00000134057, ENSG00000130734, ENSG00000101844, ENSG00000161011, ENSG00000169174, ENSG00000142230, ENSG00000103266, ENSG00000167671, ENSG00000099804, ENSG00000125826, ENSG00000167770, ENSG00000150991, ENSG00000159069, ENSG00000165501, ENSG00000087191, ENSG00000125818, ENSG00000116661, ENSG00000013275, ENSG00000163481, ENSG0000…	662	603	13528	1.32167	1	0.674585	68.6009
BBID	26.cyclin-CDK_complexes	4	0.445434	0.0634624	ENSG00000129757, ENSG00000164885, ENSG00000135446, ENSG00000123374	24	15	358	3.97778	0.860119	0.860119	42.7943
GOTERM_MF_FAT	GO:0016796~exonuclease activity, active with either ribo- or deoxyribonucleic acids and producing 5'-phosphomonoesters	4	0.445434	0.0641585	ENSG00000120699, ENSG00000178896, ENSG00000172183, ENSG00000213397	608	20	12983	4.27072	1	0.774321	64.4167
GOTERM_MF_FAT	GO:0004364~glutathione transferase activity	4	0.445434	0.0641585	ENSG00000134202, ENSG00000168765, ENSG00000197448, ENSG00000100577	608	20	12983	4.27072	1	0.774321	64.4167
GOTERM_BP_FAT	GO:0006281~DNA repair	21	2.33853	0.0642981	ENSG00000116717, ENSG00000117748, ENSG00000175482, ENSG00000051180, ENSG00000196419, ENSG00000110107, ENSG00000106628, ENSG00000076248, ENSG00000213397, ENSG00000049541, ENSG00000133895, ENSG00000012061, ENSG00000183207, ENSG00000105393, ENSG00000165280, ENSG00000166199, ENSG00000108384, ENSG00000106268, ENSG00000163918, ENSG00000189046, ENSG00000116663	662	284	13528	1.51104	1	0.678707	69.2476
UP_SEQ_FEATURE	domain:GST C-terminal	5	0.556793	0.0647175	ENSG00000213719, ENSG00000134202, ENSG00000148334, ENSG00000168765, ENSG00000100577	887	33	19113	3.26484	1	0.964942	68.0208
UP_SEQ_FEATURE	short sequence motif:DEAD box	5	0.556793	0.0647175	ENSG00000105671, ENSG00000183258, ENSG00000161960, ENSG00000136271, ENSG00000141543	887	33	19113	3.26484	1	0.964942	68.0208
GOTERM_CC_FAT	GO:0005777~peroxisome	10	1.11359	0.0647695	ENSG00000110921, ENSG00000112357, ENSG00000183569, ENSG00000104823, ENSG00000103202, ENSG00000104883, ENSG00000163344, ENSG00000197448, ENSG00000121680, ENSG00000101473	626	103	12782	1.98238	1	0.483075	61.5863
GOTERM_CC_FAT	GO:0042579~microbody	10	1.11359	0.0647695	ENSG00000110921, ENSG00000112357, ENSG00000183569, ENSG00000104823, ENSG00000103202, ENSG00000104883, ENSG00000163344, ENSG00000197448, ENSG00000121680, ENSG00000101473	626	103	12782	1.98238	1	0.483075	61.5863
KEGG_PATHWAY	hsa00100:Steroid biosynthesis	4	0.445434	0.0649946	ENSG00000172893, ENSG00000079459, ENSG00000147155, ENSG00000147383	284	17	5085	4.21292	0.999989	0.510334	55.9509
INTERPRO	IPR003613:U box domain	3	0.334076	0.0659626	ENSG00000103266, ENSG00000110107, ENSG00000142546	799	9	16659	6.94994	1	0.897669	66.9534
KEGG_PATHWAY	hsa03440:Homologous recombination	5	0.556793	0.0671001	ENSG00000117748, ENSG00000108384, ENSG00000175482, ENSG00000051180, ENSG00000106628	284	28	5085	3.19731	0.999993	0.500713	57.1459
GOTERM_BP_FAT	GO:0042326~negative regulation of phosphorylation	6	0.668151	0.067141	ENSG00000030110, ENSG00000129757, ENSG00000105568, ENSG00000113575, ENSG00000133895, ENSG00000087088	662	45	13528	2.72467	1	0.692637	70.8639
GOTERM_BP_FAT	GO:0007051~spindle organization	6	0.668151	0.067141	ENSG00000122952, ENSG00000099901, ENSG00000175203, ENSG00000168061, ENSG00000213397, ENSG00000092036	662	45	13528	2.72467	1	0.692637	70.8639
SP_PIR_KEYWORDS	disease mutation	87	9.6882	0.0674986	ENSG00000147465, ENSG00000198805, ENSG00000112357, ENSG00000175110, ENSG00000147155, ENSG00000100243, ENSG00000126934, ENSG00000000419, ENSG00000188603, ENSG00000076248, ENSG00000138030, ENSG00000170175, ENSG00000160211, ENSG00000161011, ENSG00000172893, ENSG00000169174, ENSG00000101365, ENSG00000102144, ENSG00000158864, ENSG00000178952, ENSG00000102145, ENSG00000143627, ENSG00000135409, ENSG0000…	887	1591	19235	1.18582	1	0.36709	63.4868
UP_SEQ_FEATURE	active site:Proton donor	15	1.67038	0.0677443	ENSG00000085662, ENSG00000089597, ENSG00000143891, ENSG00000074800, ENSG00000113575, ENSG00000092621, ENSG00000117448, ENSG00000176393, ENSG00000138621, ENSG00000149923, ENSG00000179750, ENSG00000105220, ENSG00000168268, ENSG00000141349, ENSG00000137106	887	194	19113	1.66608	1	0.967309	69.7393
PANTHER_PATHWAY	P00010:B cell activation	9	1.00223	0.0682329	ENSG00000100906, ENSG00000102010, ENSG00000169750, ENSG00000102882, ENSG00000204498, ENSG00000126934, ENSG00000104825, ENSG00000174775, ENSG00000169032	148	85	2857	2.04396	0.999516	0.851646	54.8767
GOTERM_BP_FAT	GO:0006098~pentose-phosphate shunt	3	0.334076	0.0683144	ENSG00000111669, ENSG00000142657, ENSG00000160211	662	9	13528	6.81168	1	0.696809	71.5074
GOTERM_BP_FAT	GO:0001933~negative regulation of protein amino acid phosphorylation	5	0.556793	0.0687956	ENSG00000030110, ENSG00000105568, ENSG00000113575, ENSG00000133895, ENSG00000087088	662	32	13528	3.19298	1	0.697129	71.7674
GOTERM_BP_FAT	GO:0007034~vacuolar transport	5	0.556793	0.0687956	ENSG00000169174, ENSG00000086065, ENSG00000053501, ENSG00000130734, ENSG00000101844	662	32	13528	3.19298	1	0.697129	71.7674
GOTERM_BP_FAT	GO:0051297~centrosome organization	5	0.556793	0.0687956	ENSG00000116717, ENSG00000168061, ENSG00000213397, ENSG00000092036, ENSG00000153140	662	32	13528	3.19298	1	0.697129	71.7674
SP_PIR_KEYWORDS	elongation factor	4	0.445434	0.0698737	ENSG00000178952, ENSG00000101210, ENSG00000104529, ENSG00000123297	887	21	19235	4.13056	1	0.373772	64.8048
GOTERM_MF_FAT	GO:0005525~GTP binding	25	2.78396	0.0703503	ENSG00000137267, ENSG00000176014, ENSG00000101210, ENSG00000167552, ENSG00000167550, ENSG00000100889, ENSG00000214087, ENSG00000163541, ENSG00000178952, ENSG00000167578, ENSG00000144591, ENSG00000188229, ENSG00000169228, ENSG00000004059, ENSG00000174775, ENSG00000169750, ENSG00000155366, ENSG00000143545, ENSG00000119718, ENSG00000114353, ENSG00000139832, ENSG00000198033, ENSG00000132591, ENSG0000…	608	372	12983	1.43506	1	0.797644	67.9136
SP_PIR_KEYWORDS	hydrolase	85	9.46548	0.0709015	ENSG00000176485, ENSG00000052344, ENSG00000105171, ENSG00000027001, ENSG00000196419, ENSG00000158525, ENSG00000079393, ENSG00000117419, ENSG00000175792, ENSG00000130734, ENSG00000213397, ENSG00000068903, ENSG00000076248, ENSG00000159363, ENSG00000011009, ENSG00000123130, ENSG00000183207, ENSG00000169174, ENSG00000105671, ENSG00000183258, ENSG00000161960, ENSG00000149923, ENSG00000186364, ENSG0000…	887	1555	19235	1.18538	1	0.374479	65.3614
GOTERM_BP_FAT	GO:0043967~histone H4 acetylation	4	0.445434	0.0713274	ENSG00000183207, ENSG00000111653, ENSG00000175792, ENSG00000136518	662	20	13528	4.08701	1	0.708357	73.0988
GOTERM_CC_FAT	GO:0005732~small nucleolar ribonucleoprotein complex	4	0.445434	0.0714422	ENSG00000184967, ENSG00000109534, ENSG00000105171, ENSG00000114767	626	20	12782	4.08371	1	0.511058	65.3219
[truncated: 126 more rows]

## Sheet: cluster_2_terms
Category	Term	Count	%	PValue	Genes	List Total	Pop Hits	Pop Total	Fold Enrichment	Bonferroni	Benjamini	FDR
[truncated: 767 more rows]

[truncated: 8 more sheets: cluster_3_terms, cluster_4_terms, cluster_5_terms, cluster_6_terms, cluster_7_terms, cluster_8_terms, cluster_9_terms, cluster_10_terms]
